# Supplementary material for: {μ-2-[4-(Benzothia­zol-2-yl)benz­yl]-2-aza­propane-1,3-dithiol­ato-1:2κ4 S,S′:S,S′}bis­[tricarbonyl­iron(I)]
Source: Acta Crystallogr Sect E Struct Rep Online. 2012 Feb 24;68(Pt 3):m315. doi: 10.1107/S1600536812006861 (PMC3297265; doi:10.1107/S1600536812006861)
Supplement: Supplementary file 2 [file e-68-0m315-Isup2.hkl]

# 
# h,k,l, Fc-squared, Fo-squared, sigma(Fo-squared) and status flag 
# 
data_I
_shelx_title ' good in P2(1)2(1)2(1)' 
_shelx_refln_list_code          4 
_shelx_F_calc_maximum      212.65 
_exptl_crystal_F_000      1232.00 
_reflns_d_resolution_high  0.8579 
 
loop_ 
 _symmetry_equiv_pos_as_xyz 
 'x, y, z' 
 '-x+1/2, -y, z+1/2' 
 '-x, y+1/2, -z+1/2' 
 'x+1/2, -y+1/2, -z' 
 
_cell_length_a     6.6513 
_cell_length_b    14.2077 
_cell_length_c    25.8538 
_cell_angle_alpha  90.000 
_cell_angle_beta   90.000 
_cell_angle_gamma  90.000 
 
_shelx_F_squared_multiplier     1.000 
 
loop_ 
 _refln_index_h 
 _refln_index_k 
 _refln_index_l 
 _refln_F_squared_calc 
 _refln_F_squared_meas 
 _refln_F_squared_sigma 
 _refln_observed_status 
   2   0   0    20167.03    21511.75    500.50 o 
   4   0   0     2543.02     2621.85     71.81 o 
   6   0   0     3688.01     3725.96    128.37 o 
   1   1   0    23776.84    24859.79    331.04 o 
   2   1   0       90.63       92.08     10.40 o 
   3   1   0      747.60      704.40     25.92 o 
   4   1   0     4523.98     4153.70     69.57 o 
   5   1   0     3707.66     3740.95     69.59 o 
   6   1   0      147.04      135.54     18.82 o 
   7   1   0      414.37      435.30     34.56 o 
   0   2   0     1440.70     1554.49     26.11 o 
   1   2   0     1235.54     1297.12     25.74 o 
   2   2   0     6466.46     6737.82    102.64 o 
   3   2   0     1280.22     1258.45     26.47 o 
   4   2   0      227.08      227.46     19.92 o 
   5   2   0     1913.97     1937.99     46.54 o 
   6   2   0       22.90       20.05     14.16 o 
   7   2   0     1278.69     1305.69     52.40 o 
   1   3   0      373.67      353.64     11.15 o 
   2   3   0        1.97        0.00      7.40 o 
   3   3   0      508.91      460.40     22.47 o 
   4   3   0       57.43       48.99     13.75 o 
   5   3   0      164.84      177.68     21.71 o 
   6   3   0      112.51      106.19     22.06 o 
   7   3   0        5.75        0.00     19.51 o 
   0   4   0    13165.87    13300.16    182.55 o 
   1   4   0      349.68      367.31     12.87 o 
   2   4   0     6820.54     6836.05    103.82 o 
   3   4   0     4785.35     4803.71     85.14 o 
   4   4   0      177.17      204.17     19.86 o 
   5   4   0      168.26      143.13     20.96 o 
   6   4   0      344.88      335.15     29.92 o 
   7   4   0      875.22      841.94     53.97 o 
   1   5   0     1247.69     1239.90     24.77 o 
   2   5   0    15577.13    15153.75    207.91 o 
   3   5   0      289.22      368.62     23.41 o 
   4   5   0     1071.73     1043.66     37.25 o 
   5   5   0      468.86      506.22     31.12 o 
   6   5   0        7.49        0.00     16.88 o 
   7   5   0       58.85       73.78     28.69 o 
   0   6   0      117.39      121.67     20.02 o 
   1   6   0     5532.38     5555.17     89.00 o 
   2   6   0     6271.14     6259.38    102.07 o 
   3   6   0     4786.39     4596.40     84.39 o 
   4   6   0     2635.96     2480.25     75.33 o 
   5   6   0       17.99        5.12     14.91 o 
   6   6   0      168.58      168.76     24.58 o 
   7   6   0      139.96      118.87     32.05 o 
   1   7   0    14838.21    14265.86    204.53 o 
   2   7   0      770.42      683.87     26.43 o 
   3   7   0      141.14      147.79     22.60 o 
   5   7   0     3737.24     3781.11     84.24 o 
   6   7   0       16.64       26.61     29.37 o 
   7   7   0      466.61      482.45     66.25 o 
   0   8   0    19390.21    19217.27    459.48 o 
   1   8   0      554.12      629.55     24.62 o 
   2   8   0      409.58      410.94     22.57 o 
   3   8   0      789.74      737.76     30.74 o 
   4   8   0      386.62      375.66     39.92 o 
   6   8   0     1284.97     1437.01    190.12 o 
   1   9   0     1116.58     1080.84     33.31 o 
   2   9   0        0.61        0.00     10.73 o 
   3   9   0        0.33        3.78     11.66 o 
   4   9   0       30.83       48.72     16.41 o 
   5   9   0        1.50        3.73     32.34 o 
   6   9   0       14.58       21.08     19.35 o 
   0  10   0      260.82      268.70     33.95 o 
   1  10   0      210.61      208.09     17.92 o 
   2  10   0      126.83      145.93     19.61 o 
   3  10   0     1081.51     1073.79     39.40 o 
   4  10   0       10.06       12.76     16.37 o 
   5  10   0      154.88      111.79     22.95 o 
   6  10   0       23.22       51.55     22.33 o 
   1  11   0     1017.05     1069.77     43.99 o 
   2  11   0       79.83       58.73     15.55 o 
   3  11   0      366.65      349.36     36.80 o 
   4  11   0        4.81       23.05     16.70 o 
   5  11   0      190.40      173.66     25.73 o 
   0  12   0       18.60        0.00     24.24 o 
   1  12   0        6.91       12.26     15.98 o 
   2  12   0      184.26      200.79     21.64 o 
   3  12   0     1686.65     1717.57     54.01 o 
   4  12   0      220.37      280.48     28.58 o 
   5  12   0       69.47       66.79     22.50 o 
   1  13   0       91.23      108.33     28.44 o 
   2  13   0     2533.49     2535.55     65.57 o 
   3  13   0        5.02        4.45     16.38 o 
   4  13   0     1042.19     1121.43     69.84 o 
   0  14   0     1012.77      851.91     63.86 o 
   1  14   0      193.52      243.16     30.17 o 
   2  14   0      209.73      174.92     29.72 o 
   3  14   0      282.56      363.83     31.50 o 
   4  14   0      471.20      426.92     48.94 o 
   1  15   0      383.24      370.36     37.23 o 
   2  15   0      152.05      122.43     28.60 o 
   3  15   0       39.05       33.25     20.22 o 
   0  16   0      213.18      193.54     46.37 o 
   1  16   0      266.49      315.00     36.77 o 
   1   0   1     9773.15    10293.76    140.95 o 
   2   0   1     6350.80     6619.78     99.57 o 
   3   0   1     9941.48     9458.13    142.89 o 
   4   0   1       62.05       58.42     13.06 o 
   5   0   1     4930.96     4777.68     81.95 o 
   6   0   1      228.49      205.94     21.45 o 
   7   0   1     1874.49     1959.84     63.91 o 
  -7   1   1      463.35      476.47     36.49 o 
  -6   1   1      367.72      402.31     25.97 o 
  -5   1   1     1141.10     1136.15     36.41 o 
  -4   1   1     3555.58     3437.63     70.48 o 
  -3   1   1     1029.09     1121.22     32.16 o 
  -2   1   1     2140.30     2229.51     44.47 o 
  -1   1   1    21063.92    21807.45    252.10 o 
   1   1   1    21319.20    22257.16    294.21 o 
   2   1   1     2530.13     2626.20     46.57 o 
   3   1   1     1097.49     1139.74     32.56 o 
   4   1   1     3688.95     3580.28     62.13 o 
   5   1   1     1074.36     1064.25     39.93 o 
   6   1   1      331.93      378.98     25.36 o 
   7   1   1      498.67      492.01     36.99 o 
  -7   2   1      275.25      317.38     40.01 o 
  -6   2   1      706.71      714.19     31.78 o 
  -5   2   1      297.54      285.64     33.19 o 
  -4   2   1      894.06      878.68     39.13 o 
  -3   2   1     2125.75     2312.44     64.45 o 
  -2   2   1     7221.79     7274.69    107.23 o 
  -1   2   1     3719.33     3673.31     42.90 o 
   0   2   1    45220.08    46332.13    522.00 o 
   1   2   1     3587.01     3591.29     70.96 o 
   2   2   1     6841.15     6937.06     89.37 o 
   3   2   1     2133.43     2283.56     39.37 o 
   4   2   1      905.45      890.15     37.04 o 
   5   2   1      309.30      301.34     21.44 o 
   6   2   1      719.22      706.33     30.98 o 
   7   2   1      295.00      314.16     32.29 o 
  -7   3   1       44.51       10.74     23.38 o 
  -6   3   1      353.73      347.42     25.52 o 
  -5   3   1      258.25      246.27     23.90 o 
  -4   3   1      585.83      568.98     27.51 o 
  -3   3   1      502.28      549.19     24.35 o 
  -2   3   1     1617.05     1645.39     36.23 o 
  -1   3   1      936.81      908.13     21.82 o 
   0   3   1       22.70       11.80      4.48 o 
   1   3   1      912.00      887.90     17.97 o 
   2   3   1     1654.13     1623.41     36.23 o 
   3   3   1      543.88      612.33     25.20 o 
   4   3   1      618.25      594.47     28.02 o 
   5   3   1      269.49      238.82     23.61 o 
   6   3   1      333.81      366.10     29.77 o 
   7   3   1       49.50       42.27     22.32 o 
  -7   4   1      181.06      131.55     32.07 o 
  -6   4   1       97.50       78.74     22.69 o 
  -5   4   1        6.04        0.00     13.23 o 
  -4   4   1      854.81      852.45     33.23 o 
  -3   4   1     3749.68     3771.20     70.71 o 
  -2   4   1      906.03      862.58     21.73 o 
  -1   4   1     6441.60     6692.28     85.85 o 
   0   4   1    44952.58    45963.81    520.10 o 
   1   4   1     6463.81     6581.15     82.70 o 
   2   4   1      932.72      886.61     49.65 o 
   3   4   1     3734.84     3662.08     70.55 o 
   4   4   1      903.58      900.37     33.67 o 
   5   4   1        6.49        7.25     13.99 o 
   6   4   1      109.51       95.76     22.13 o 
   7   4   1      166.30      146.38     25.99 o 
  -7   5   1      484.32      464.83     44.38 o 
  -6   5   1      425.73      397.46     31.19 o 
  -5   5   1     2942.52     2990.71     71.39 o 
  -4   5   1      375.22      370.83     24.36 o 
  -3   5   1     1474.75     1489.16     33.95 o 
  -2   5   1     1040.49     1101.07     39.68 o 
  -1   5   1      970.63     1021.83     34.70 o 
   0   5   1      302.47      292.16     12.69 o 
   1   5   1     1396.77     1398.79     26.17 o 
   2   5   1     1253.21     1348.27     33.13 o 
   3   5   1     1485.18     1478.56     51.13 o 
   4   5   1      351.63      357.45     24.23 o 
   5   5   1     2939.18     2965.19     71.27 o 
   6   5   1      394.00      335.38     30.28 o 
   7   5   1      478.25      509.66     38.32 o 
  -7   6   1      318.73      347.51     40.13 o 
  -6   6   1     2066.74     2190.77     64.47 o 
  -5   6   1      360.39      366.40     44.93 o 
  -4   6   1     1488.62     1480.20     43.73 o 
  -3   6   1     3589.11     3530.11     69.03 o 
  -2   6   1     1511.82     1475.47     37.21 o 
  -1   6   1     2064.41     2150.35     43.50 o 
   0   6   1    21690.63    21138.51    248.80 o 
   1   6   1     2032.96     2124.61     37.33 o 
   2   6   1     1733.97     1658.49     39.48 o 
   3   6   1     3427.21     3423.86     69.93 o 
   4   6   1     1317.26     1238.82     54.08 o 
   5   6   1      424.60      475.27     33.05 o 
   6   6   1     2086.40     2235.75     67.87 o 
   7   6   1      284.08      231.28     30.81 o 
  -7   7   1       53.05       52.09     37.23 o 
  -6   7   1       16.88       41.19     46.19 o 
  -5   7   1      145.71      880.79    185.85 o 
  -4   7   1     1649.12     1685.10     47.20 o 
  -3   7   1       80.93       90.58     19.70 o 
  -2   7   1    10146.61     9886.42    148.97 o 
  -1   7   1     2299.91     2288.15     48.04 o 
   0   7   1     3779.36     3924.06     67.92 o 
   1   7   1     2425.76     2400.64     41.76 o 
   2   7   1    10124.24     9595.97    126.07 o 
   3   7   1       79.79       92.38     14.73 o 
   4   7   1     1624.55     1707.55     49.78 o 
   6   7   1       15.34       15.53     22.81 o 
   7   7   1       61.40       48.06     40.13 o 
  -5   8   1      862.36      868.47     47.64 o 
  -4   8   1      120.94      151.30     19.22 o 
  -3   8   1      404.92      386.19     23.29 o 
  -2   8   1     1830.29     1787.03     44.08 o 
  -1   8   1     1224.23     1179.70     33.13 o 
   0   8   1       43.34       70.75     15.10 o 
   1   8   1     1231.49     1178.82     28.69 o 
   2   8   1     1791.96     1762.47     36.74 o 
   3   8   1      319.08      314.89     22.82 o 
   4   8   1      127.84      123.15     18.80 o 
   5   8   1      832.63      857.88     39.70 o 
  -6   9   1       34.19       14.35     23.11 o 
  -5   9   1       54.16       42.79     18.55 o 
  -4   9   1      105.94      104.36     18.57 o 
  -3   9   1     1136.84     1084.36     37.81 o 
  -2   9   1      199.62      209.09     18.44 o 
  -1   9   1      716.07      753.44     27.72 o 
   0   9   1      265.13      227.89     48.85 o 
   1   9   1      710.98      734.52     27.98 o 
   2   9   1      212.83      247.96     19.85 o 
   3   9   1     1146.41     1093.72     64.41 o 
   4   9   1       93.68       62.56     21.20 o 
   5   9   1       60.57       37.45     18.31 o 
   6   9   1       34.61       47.63     20.35 o 
  -6  10   1       20.08        0.00     21.25 o 
  -5  10   1      416.51      400.73     31.73 o 
  -4  10   1      547.00      592.64     33.06 o 
  -3  10   1     1856.13     1846.33     51.01 o 
  -2  10   1      876.19      872.33     47.86 o 
  -1  10   1      428.50      471.39     24.43 o 
   0  10   1       87.19       60.58     16.33 o 
   1  10   1      438.02      435.60     23.66 o 
   2  10   1      875.18      932.66     34.09 o 
   3  10   1     1729.66     1696.30     50.22 o 
   4  10   1      578.17      572.65     32.80 o 
   5  10   1      389.24      375.26     31.94 o 
   6  10   1       18.56        7.37     20.93 o 
  -5  11   1      100.81       93.38     22.88 o 
  -4  11   1     1080.30     1105.68     44.17 o 
  -3  11   1      274.94      319.26     25.73 o 
  -2  11   1     1186.77     1168.12     39.57 o 
  -1  11   1      444.41      485.44     31.47 o 
   0  11   1      259.64      261.31     25.67 o 
   1  11   1      448.18      500.32     26.19 o 
   2  11   1     1274.49     1265.52     41.27 o 
   3  11   1      263.65      301.54     26.05 o 
   4  11   1     1079.03     1181.75     46.17 o 
   5  11   1       97.11      104.58     23.60 o 
  -5  12   1       75.34       58.40     21.94 o 
  -4  12   1      505.55      525.66     36.77 o 
  -3  12   1     1371.35     1425.25     48.73 o 
  -2  12   1      602.48      604.77     31.10 o 
  -1  12   1      279.20      275.18     33.10 o 
   0  12   1     1648.10     1669.83     57.24 o 
   1  12   1      316.89      365.24     59.47 o 
   2  12   1      610.89      599.89     31.00 o 
   3  12   1     1313.53     1370.70     48.61 o 
   4  12   1      510.83      548.68     36.18 o 
   5  12   1       59.32       80.02     22.48 o 
  -4  13   1      177.78      146.18     24.87 o 
  -3  13   1      165.59      175.84     24.60 o 
  -2  13   1       30.89       28.85     25.03 o 
  -1  13   1     1305.53     1364.11     54.73 o 
   0  13   1      179.52      149.42     25.15 o 
   1  13   1     1333.99     1411.74     54.94 o 
   2  13   1       26.15       38.45     16.65 o 
   3  13   1      165.07      152.27     23.81 o 
   4  13   1      164.85      159.67     25.98 o 
  -4  14   1       40.61       30.84     19.77 o 
  -3  14   1      676.42      588.48     37.23 o 
  -2  14   1      504.44      441.32     47.85 o 
  -1  14   1       37.07       32.81     41.80 o 
   0  14   1      168.76      233.96     52.54 o 
   1  14   1       36.88       42.20     21.52 o 
   2  14   1      535.81      538.84     33.33 o 
   3  14   1      644.94      656.34     39.58 o 
   4  14   1       26.97       55.77     23.93 o 
  -3  15   1       41.83       25.75     23.38 o 
  -2  15   1       72.21       50.46     25.11 o 
  -1  15   1       17.19       27.24     43.96 o 
   0  15   1       28.81       44.97     23.32 o 
   1  15   1       16.43       41.10     23.45 o 
   2  15   1       65.62       42.86     24.74 o 
   3  15   1       43.35       26.16     20.34 o 
  -1  16   1       86.26      100.98     29.04 o 
   0  16   1      280.91      318.17     36.53 o 
   1  16   1       86.19       86.96     28.02 o 
   1   0   2     5525.39     5936.64     71.98 o 
   2   0   2      890.87      902.48     23.81 o 
   3   0   2      169.23      170.70     14.45 o 
   4   0   2     1073.49     1121.28     31.47 o 
   5   0   2      916.28      923.48     34.30 o 
   6   0   2      754.16      766.33     32.68 o 
   7   0   2      156.99      184.19     61.14 o 
  -7   1   2      417.95      427.16     44.46 o 
  -6   1   2     1041.87      955.32     35.87 o 
  -5   1   2      775.34      747.17     29.58 o 
  -4   1   2     5307.50     5182.74     92.27 o 
  -3   1   2     5681.73     5714.52     94.29 o 
  -2   1   2     4029.62     4102.58     67.73 o 
  -1   1   2    10401.93    10559.91    122.96 o 
   0   1   2        1.81        0.00      3.38 o 
   1   1   2     9963.31    10195.44    139.07 o 
   2   1   2     4159.81     4203.03     57.79 o 
   3   1   2     5670.41     5722.23     71.50 o 
   4   1   2     5270.47     5008.41     68.94 o 
   5   1   2      872.80      875.65     33.31 o 
   6   1   2     1108.23     1104.44     37.39 o 
   7   1   2      451.44      505.97     62.40 o 
  -7   2   2     1489.08     1557.52     90.30 o 
  -6   2   2       74.58       52.93     15.92 o 
  -5   2   2     1358.38     1444.02     51.84 o 
  -4   2   2     2115.14     2026.31     51.30 o 
  -3   2   2     1296.17     1203.02     34.00 o 
  -2   2   2     6769.70     6766.97    105.39 o 
  -1   2   2      666.25      691.87     13.28 o 
   0   2   2    12578.82    12842.50    148.66 o 
   1   2   2      718.38      739.66     17.66 o 
   2   2   2     7130.45     7222.41     89.83 o 
   3   2   2     1398.95     1260.81     27.46 o 
   4   2   2     2186.09     2192.60     37.79 o 
   5   2   2     1378.39     1352.33     38.34 o 
   6   2   2       71.28       41.67     17.93 o 
   7   2   2     1481.18     1432.69     62.34 o 
  -7   3   2       45.61       33.74     25.55 o 
  -6   3   2       39.22       38.36     18.00 o 
  -5   3   2      338.68      320.81     25.79 o 
  -4   3   2      545.31      494.11     26.43 o 
  -3   3   2     3785.42     3915.41     71.55 o 
  -2   3   2     1358.46     1426.46     32.81 o 
  -1   3   2      894.41      925.08     20.97 o 
   0   3   2     1579.26     1556.99     24.63 o 
   1   3   2      933.76      974.09     22.62 o 
   2   3   2     1338.93     1392.30     26.05 o 
   3   3   2     3627.02     3846.10     58.03 o 
   4   3   2      551.10      555.03     20.69 o 
   5   3   2      335.08      339.48     21.50 o 
   6   3   2       29.85       18.34     27.32 o 
   7   3   2       43.52       42.60     22.27 o 
  -7   4   2      196.44      236.86     55.32 o 
  -6   4   2      463.75      482.90     32.75 o 
  -5   4   2     1197.52     1179.66     42.79 o 
  -4   4   2      448.77      467.61     26.06 o 
  -3   4   2     1973.34     1910.72     44.88 o 
  -2   4   2     3091.72     3007.67     46.05 o 
  -1   4   2      315.48      328.38     13.12 o 
   0   4   2     5443.80     5612.59     71.96 o 
   1   4   2      427.90      459.14     14.21 o 
   2   4   2     2850.22     2817.66     51.91 o 
   3   4   2     1840.44     1833.39     44.76 o 
   4   4   2      486.17      484.46     29.04 o 
   5   4   2     1261.88     1288.18     44.16 o 
   6   4   2      498.32      491.10     33.98 o 
   7   4   2      176.98      207.89     29.09 o 
  -7   5   2      188.87      196.68     34.49 o 
  -6   5   2       61.29       39.78     22.58 o 
  -5   5   2      572.02      577.07     37.76 o 
  -4   5   2      977.58      957.27     35.44 o 
  -3   5   2     3689.59     3788.54     61.38 o 
  -2   5   2    10064.40     9757.25    144.40 o 
  -1   5   2     9282.69     9414.00    118.35 o 
   0   5   2     6530.38     6613.13     85.14 o 
   1   5   2     9280.47     9409.29    117.62 o 
   2   5   2     9788.86     9765.45    123.88 o 
   3   5   2     3821.46     3759.85     92.03 o 
   4   5   2     1005.96     1009.62     36.43 o 
   5   5   2      538.75      552.60     32.04 o 
   6   5   2       54.21       54.35     20.44 o 
   7   5   2      195.45      160.49     27.25 o 
  -7   6   2      343.33      301.83     32.01 o 
  -5   6   2      625.05      639.23     28.05 o 
  -4   6   2     2035.14     1921.76     43.51 o 
  -3   6   2     2874.88     2853.31     59.75 o 
  -2   6   2     5167.91     4920.40     82.89 o 
  -1   6   2     7318.14     7105.96     93.40 o 
   0   6   2     3813.58     3887.65     56.67 o 
   1   6   2     6965.24     6798.86     92.07 o 
   2   6   2     5045.58     4907.74     70.94 o 
   3   6   2     2909.32     2875.22     60.87 o 
   4   6   2     2084.88     1923.52     66.95 o 
   5   6   2      595.44      626.06     43.35 o 
   7   6   2      339.23      284.78     41.97 o 
  -6   7   2      434.37      472.38     60.13 o 
  -5   7   2      840.38      897.12     52.40 o 
  -4   7   2     1530.33     1515.26     77.24 o 
  -3   7   2      103.69      112.26     14.94 o 
  -2   7   2      400.17      360.10     20.93 o 
  -1   7   2     1474.17     1427.41     31.23 o 
   0   7   2       61.57       94.49     11.52 o 
   1   7   2     1404.63     1407.70     30.65 o 
   2   7   2      411.69      376.51     17.51 o 
   3   7   2       97.00      107.04     19.49 o 
   4   7   2     1661.23     1580.46     60.62 o 
   5   7   2      839.45      804.96     86.55 o 
   6   7   2      402.89      398.88     41.19 o 
  -6   8   2      930.27      902.32     73.28 o 
  -5   8   2       87.72       73.90     18.93 o 
  -4   8   2      143.34      122.79     18.67 o 
  -3   8   2     1514.64     1469.58     41.70 o 
  -2   8   2     1025.52     1006.97     31.99 o 
  -1   8   2     1708.36     1618.68     39.76 o 
   0   8   2     1806.44     1692.33     34.97 o 
   1   8   2     1713.39     1710.88     35.44 o 
   2   8   2      927.35      938.22     26.66 o 
   3   8   2     1541.93     1442.64     43.61 o 
   4   8   2      185.15      181.06     21.12 o 
   5   8   2      106.42      119.31     22.05 o 
   6   8   2      903.78      932.96     45.29 o 
  -6   9   2       36.89       37.11     49.45 o 
  -5   9   2        5.90        0.00     16.05 o 
  -4   9   2      266.63      281.19     24.40 o 
  -3   9   2      464.89      477.86     26.25 o 
  -2   9   2      899.99      865.81     36.75 o 
  -1   9   2      382.17      401.90     21.31 o 
   0   9   2     1702.22     1752.80     43.11 o 
   1   9   2      358.55      368.51     18.39 o 
   2   9   2      903.73      868.29     36.72 o 
   3   9   2      444.22      459.17     27.34 o 
   4   9   2      252.38      248.88     33.82 o 
   5   9   2        7.39        4.04     16.55 o 
   6   9   2       27.79        4.15     32.80 o 
  -6  10   2       19.40        1.74     22.48 o 
  -5  10   2      113.95      117.36     21.98 o 
  -4  10   2      256.35      276.66     25.48 o 
  -3  10   2     1026.73      965.59     37.01 o 
  -2  10   2      175.81      145.17     17.30 o 
  -1  10   2      172.72      185.72     22.13 o 
   0  10   2      850.66      818.12     59.45 o 
   1  10   2      168.92      191.73     17.64 o 
   2  10   2      139.31      147.71     18.82 o 
   3  10   2      992.01     1027.96     39.03 o 
   4  10   2      280.71      285.44     26.59 o 
   5  10   2      118.75      130.41     69.62 o 
   6  10   2       12.38       13.37     20.49 o 
  -5  11   2      216.97      222.90     27.13 o 
  -4  11   2      204.16      185.39     23.58 o 
  -3  11   2       31.11       36.50     14.92 o 
  -2  11   2      110.65      113.84     16.89 o 
  -1  11   2     2499.05     2561.64    109.62 o 
   0  11   2     1921.42     1889.31     59.13 o 
   1  11   2     2465.23     2388.96     57.14 o 
   2  11   2       91.79       64.52     15.44 o 
   3  11   2       38.59       47.47     16.80 o 
   4  11   2      195.68      182.43     24.80 o 
   5  11   2      224.78      231.30     28.08 o 
  -5  12   2      275.23      325.04     41.11 o 
  -4  12   2     1059.21     1056.06     44.80 o 
  -3  12   2     1871.62     1832.20     55.03 o 
  -2  12   2      722.49      731.28     36.04 o 
  -1  12   2      408.04      458.28     36.43 o 
   0  12   2      417.68      471.24     34.13 o 
   1  12   2      342.21      332.07     24.51 o 
   2  12   2      786.66      790.01     35.09 o 
   3  12   2     1771.81     1783.58     55.91 o 
   4  12   2     1008.68     1069.15     59.10 o 
   5  12   2      278.11      278.61     50.04 o 
  -4  13   2      298.53      304.38     29.89 o 
  -3  13   2      502.40      491.29     32.80 o 
  -2  13   2      408.08      459.20     36.91 o 
  -1  13   2      265.28      272.22     32.09 o 
   0  13   2        1.32        9.08     16.95 o 
   1  13   2      289.56      351.53     32.85 o 
   2  13   2      391.98      456.03     42.18 o 
   3  13   2      551.47      547.68     35.44 o 
   4  13   2      331.48      346.86     32.76 o 
  -4  14   2      143.80      153.17     37.72 o 
  -3  14   2      159.71      169.69     24.80 o 
  -2  14   2       51.07       44.66     23.20 o 
  -1  14   2       65.96       85.72     23.67 o 
   0  14   2       32.57       28.63     20.53 o 
   1  14   2       70.43       59.12     23.02 o 
   2  14   2       57.94       41.92     18.34 o 
   3  14   2      165.84      158.60     25.23 o 
   4  14   2      159.67      171.75     27.45 o 
  -3  15   2       55.71       60.67     29.61 o 
  -2  15   2       15.65        0.00     21.36 o 
  -1  15   2       63.31       72.83     23.74 o 
   0  15   2        3.37       42.77     22.99 o 
   1  15   2       54.29       60.57     34.58 o 
   2  15   2       17.05       14.26     36.27 o 
   3  15   2       53.70       51.67     21.72 o 
  -1  16   2      149.53      172.12     38.38 o 
   0  16   2        1.81        1.19     20.92 o 
   1  16   2      151.19      223.63     34.00 o 
   1   0   3     2631.77     2779.63     43.42 o 
   2   0   3      915.84      917.29     25.19 o 
   3   0   3     3232.36     3188.72     59.85 o 
   4   0   3     5618.18     5748.86     99.94 o 
   5   0   3     2532.62     2542.57     53.98 o 
   6   0   3        0.04       16.31     13.53 o 
   7   0   3     1015.95     1088.56     61.68 o 
  -7   1   3      178.45      190.58     34.88 o 
  -6   1   3      133.26      138.76     18.97 o 
  -5   1   3       83.73       62.95     16.43 o 
  -4   1   3     4937.66     4834.68     91.46 o 
  -3   1   3     2919.83     2979.32     58.29 o 
  -2   1   3    10505.99    10937.31    135.93 o 
  -1   1   3    18626.91    19072.91    300.29 o 
   0   1   3    10180.77    10814.86    142.10 o 
   1   1   3    18171.73    18818.95    302.04 o 
   2   1   3    10930.88    11371.69    119.26 o 
   3   1   3     3105.20     3098.28     44.39 o 
   4   1   3     5297.97     5378.18     70.95 o 
   5   1   3       66.18       43.11     15.00 o 
   6   1   3       94.05       79.63     20.74 o 
   7   1   3      149.82      206.32     38.19 o 
  -7   2   3      283.08      287.21     38.65 o 
  -6   2   3      907.93      922.93     35.48 o 
  -5   2   3      202.27      229.14     22.41 o 
  -4   2   3     1625.95     1668.93     45.38 o 
  -3   2   3       42.28       30.90     10.73 o 
  -2   2   3     7580.76     7780.93     97.32 o 
  -1   2   3     1808.72     1822.23     42.74 o 
   0   2   3     2596.80     2744.15     40.83 o 
   1   2   3     2114.42     2174.65     35.98 o 
   2   2   3     7155.74     7351.68     95.85 o 
   3   2   3       55.85       49.35      7.78 o 
   4   2   3     1752.14     1745.34     33.10 o 
   5   2   3      148.18      147.97     16.67 o 
   6   2   3      924.28      971.84     41.79 o 
   7   2   3      327.64      321.54     53.82 o 
  -7   3   3      131.34      129.01     29.86 o 
  -6   3   3      858.47      770.89     46.41 o 
  -5   3   3     1140.83     1151.34     41.11 o 
  -4   3   3      910.55      911.89     33.90 o 
  -3   3   3     3919.66     4083.15     73.61 o 
  -2   3   3      910.92      907.33     21.09 o 
  -1   3   3     8564.08     8804.12     96.33 o 
   0   3   3     1640.02     1720.73     31.16 o 
   1   3   3     8642.88     8883.91    125.48 o 
   2   3   3      884.99      906.56     24.17 o 
   3   3   3     3861.25     4086.95     79.84 o 
   4   3   3      961.84     1016.60     27.25 o 
   5   3   3     1137.78     1088.43     41.31 o 
   6   3   3      806.36      769.42     38.60 o 
   7   3   3      110.83      126.87     31.98 o 
  -7   4   3       35.51       56.18     55.25 o 
  -6   4   3      393.19      320.35     60.79 o 
  -5   4   3      230.60      224.36     23.33 o 
  -4   4   3     2950.97     2905.42     64.22 o 
  -3   4   3     2906.33     2881.94     57.34 o 
  -2   4   3     5485.30     5490.57     65.62 o 
  -1   4   3     2091.36     2095.93     35.19 o 
   0   4   3      718.82      735.60     17.27 o 
   1   4   3     2317.48     2351.93     35.82 o 
   2   4   3     5016.91     5051.11     92.52 o 
   3   4   3     2994.34     2942.19     55.45 o 
   4   4   3     3210.13     3064.24     66.15 o 
   5   4   3      256.84      254.90     36.35 o 
   6   4   3      412.17      399.98     31.33 o 
   7   4   3       28.53       12.99     24.82 o 
  -7   5   3      202.74      240.48     52.49 o 
  -6   5   3      781.21      873.79     49.76 o 
  -5   5   3     2821.89     2852.41     69.06 o 
  -4   5   3      764.97      794.56     53.25 o 
  -3   5   3     1076.82     1035.29     37.13 o 
  -2   5   3     1766.33     1660.15     29.23 o 
  -1   5   3     9984.96    10135.23    126.40 o 
   0   5   3     6136.57     6391.51     82.95 o 
   1   5   3     9989.88    10225.27    123.93 o 
   2   5   3     1667.58     1546.05     31.54 o 
   3   5   3      930.76      908.90     41.05 o 
   4   5   3      878.99      827.56     43.46 o 
   5   5   3     2903.44     2845.59     94.79 o 
   6   5   3      707.69      791.15     40.59 o 
   7   5   3      199.43      278.12     55.58 o 
  -7   6   3      350.18      426.63     55.20 o 
  -6   6   3     1528.25     1552.29     52.22 o 
  -5   6   3     1425.15     1467.31     40.26 o 
  -4   6   3      422.51      454.17     22.79 o 
  -3   6   3     1491.78     1546.96     34.90 o 
  -2   6   3     1844.02     1777.66     34.91 o 
  -1   6   3     4284.01     4106.31     59.42 o 
   0   6   3     1016.00      962.24     26.14 o 
   1   6   3     3871.68     3793.79     58.49 o 
   2   6   3     1588.31     1506.92     32.80 o 
   3   6   3     1364.83     1375.76     52.92 o 
   4   6   3      436.01      479.36     39.88 o 
   5   6   3     1593.03     1595.94     65.47 o 
   6   6   3     1554.75     1443.51     69.25 o 
   7   6   3      301.77      309.68     59.80 o 
  -5   7   3      419.16      496.45     35.98 o 
  -4   7   3      352.82      355.08     27.92 o 
  -3   7   3     3886.89     3768.79     80.22 o 
  -2   7   3     2881.19     2804.42     56.93 o 
  -1   7   3     4929.24     4909.36     71.70 o 
   0   7   3       65.36       56.67      9.09 o 
   1   7   3     4733.52     4842.82     71.18 o 
   2   7   3     3043.62     2939.07     50.04 o 
   3   7   3     3866.62     3693.13    113.74 o 
   4   7   3      462.82      423.38     51.52 o 
   5   7   3      446.57      426.06     39.88 o 
  -6   8   3      126.87      125.94     28.64 o 
  -5   8   3      628.39      625.92     33.59 o 
  -4   8   3      599.68      650.03     31.01 o 
  -3   8   3      843.15      844.45     31.82 o 
  -2   8   3     1780.90     1731.47     43.13 o 
  -1   8   3     1921.06     1865.81     43.23 o 
   0   8   3      335.65      322.12     15.97 o 
   1   8   3     1684.65     1673.20     36.32 o 
   2   8   3     1686.48     1731.39     38.95 o 
   3   8   3      981.24     1031.01     36.50 o 
   4   8   3      621.43      629.65     32.59 o 
   5   8   3      656.31      692.05     91.60 o 
   6   8   3      124.09       95.56     23.55 o 
  -6   9   3       54.79       78.24     25.67 o 
  -5   9   3      186.17      141.25     22.32 o 
  -4   9   3      791.79      789.22     34.72 o 
  -3   9   3       38.72       45.50     13.87 o 
  -2   9   3      626.33      594.03     26.57 o 
  -1   9   3      446.62      435.44     23.48 o 
   0   9   3       90.74      125.05     12.60 o 
   1   9   3      449.48      462.97     20.20 o 
   2   9   3      706.13      701.04     24.58 o 
   3   9   3       25.32       29.32     13.46 o 
   4   9   3      863.99      887.71     38.48 o 
   5   9   3      174.18      192.17     45.10 o 
   6   9   3       48.91       41.30     36.59 o 
  -6  10   3      177.91      147.60     32.87 o 
  -5  10   3      619.77      538.82     53.50 o 
  -4  10   3      232.57      202.80     22.91 o 
  -3  10   3      601.81      621.66     29.74 o 
  -2  10   3      155.92      138.78     17.03 o 
  -1  10   3     1355.59     1322.06     46.69 o 
   0  10   3      939.78      881.59     36.04 o 
   1  10   3     1276.18     1304.40     33.96 o 
   2  10   3      167.47      193.40     19.06 o 
   3  10   3      598.90      608.17     31.73 o 
   4  10   3      232.04      291.07     27.04 o 
   5  10   3      640.52      576.79     50.63 o 
   6  10   3      178.57      185.86     28.01 o 
  -5  11   3       94.06       90.45     27.02 o 
  -4  11   3      480.41      486.17     56.12 o 
  -3  11   3      593.29      602.56     34.36 o 
  -2  11   3      688.07      734.94     31.36 o 
  -1  11   3      756.49      698.17     36.61 o 
   0  11   3        4.62       24.99     15.70 o 
   1  11   3      669.42      697.96     43.19 o 
   2  11   3      742.62      736.63     32.59 o 
   3  11   3      701.55      728.49     35.05 o 
   4  11   3      528.44      564.15     35.80 o 
   5  11   3       86.24       85.60     24.07 o 
  -5  12   3       55.47       52.51     35.56 o 
  -4  12   3      253.60      285.96     27.51 o 
  -3  12   3     1762.81     1796.63     53.96 o 
  -2  12   3     1251.79     1190.89     49.52 o 
  -1  12   3      231.70      230.18     42.57 o 
   0  12   3     1200.13     1177.83     47.91 o 
   1  12   3      225.70      248.30     23.67 o 
   2  12   3     1212.58     1192.95     42.49 o 
   3  12   3     1782.05     1781.88     74.95 o 
   4  12   3      303.43      259.91     28.42 o 
   5  12   3       40.50       50.56     26.24 o 
  -4  13   3       28.20       56.92     19.84 o 
  -3  13   3       48.02       30.34     36.44 o 
  -2  13   3      689.82      654.02     40.36 o 
  -1  13   3      438.25      451.37     35.63 o 
   0  13   3      474.94      549.52     37.41 o 
   1  13   3      407.80      406.02     34.65 o 
   2  13   3      652.84      650.69     34.42 o 
   3  13   3       47.24       52.88     20.09 o 
   4  13   3       22.79       42.49     21.48 o 
  -4  14   3      220.33      227.39     49.09 o 
  -3  14   3      310.07      315.09     36.40 o 
  -2  14   3      310.33      348.98     43.74 o 
  -1  14   3      214.58      261.35     30.69 o 
   0  14   3      248.04      267.98     30.91 o 
   1  14   3      201.00      214.27     30.28 o 
   2  14   3      352.87      377.28     29.80 o 
   3  14   3      309.03      294.98     41.64 o 
   4  14   3      245.00      266.26     53.59 o 
  -3  15   3       65.39       63.04     32.33 o 
  -2  15   3       12.01       18.38     25.06 o 
  -1  15   3       24.93       24.37     22.34 o 
   0  15   3       70.03       95.06     25.25 o 
   1  15   3       21.47       22.91     22.53 o 
   2  15   3       12.43       13.01     16.70 o 
   3  15   3       73.43       70.87     21.75 o 
  -1  16   3      137.08      194.12     30.35 o 
   0  16   3       55.50       28.16     24.37 o 
   1  16   3      143.64      127.12     29.92 o 
   0   0   4    32717.63    34122.73    751.43 o 
   1   0   4     7756.31     8021.51     96.17 o 
   2   0   4     4462.40     4715.75     56.13 o 
   3   0   4        5.96        0.00      6.87 o 
   4   0   4       52.82       65.86     11.80 o 
   5   0   4     3683.93     3675.62     59.25 o 
   6   0   4     1451.43     1457.17     64.85 o 
   7   0   4      780.14      774.66     55.70 o 
  -7   1   4      213.00      283.97     38.30 o 
  -6   1   4       51.64       49.54     18.28 o 
  -5   1   4      942.27      862.35     35.78 o 
  -4   1   4     5281.37     5328.59     93.90 o 
  -3   1   4     6055.54     5885.90     95.00 o 
  -2   1   4      165.66      154.41      9.98 o 
  -1   1   4    13016.60    13259.28    188.49 o 
   0   1   4    19332.65    19663.84    221.34 o 
   1   1   4    13208.91    13660.30    177.39 o 
   2   1   4      183.03      196.75      8.53 o 
   3   1   4     5882.10     5761.07     79.39 o 
   4   1   4     5185.85     5186.40     70.92 o 
   5   1   4     1002.41      984.79     39.49 o 
   6   1   4       74.19       59.24     19.93 o 
   7   1   4      206.66      226.25     38.49 o 
  -7   2   4      576.91      556.77     48.90 o 
  -6   2   4      144.26      154.96     27.40 o 
  -5   2   4     1575.03     1660.67     49.21 o 
  -4   2   4     4791.46     4785.01     87.73 o 
  -3   2   4     1715.37     1760.08     35.98 o 
  -2   2   4    10187.65    10322.45    209.03 o 
  -1   2   4     7418.25     7676.83     92.60 o 
   0   2   4    20656.72    20770.38    224.86 o 
   1   2   4     6999.62     7329.29     91.38 o 
   2   2   4    10564.67    10836.06    116.76 o 
   3   2   4     1846.51     1891.67     31.28 o 
   4   2   4     4782.70     4742.40     65.50 o 
   5   2   4     1706.14     1790.37     43.46 o 
   6   2   4      176.71      180.96     24.16 o 
   7   2   4      525.62      522.02     49.27 o 
  -7   3   4       40.69       31.88     39.71 o 
  -6   3   4       40.50       41.19     21.57 o 
  -5   3   4     1579.27     1519.45     47.46 o 
  -4   3   4     1218.19     1191.72     37.06 o 
  -3   3   4     2249.59     2216.37     41.72 o 
  -2   3   4      767.38      792.45     17.77 o 
  -1   3   4     6936.09     7081.22     88.61 o 
   0   3   4     1265.25     1316.87     22.68 o 
   1   3   4     6782.64     6908.08     86.87 o 
   2   3   4      620.52      650.00     24.31 o 
   3   3   4     2155.17     2150.59     39.31 o 
   4   3   4     1152.01     1137.58     26.20 o 
   5   3   4     1583.12     1601.04     49.26 o 
   6   3   4       46.85       34.50     17.91 o 
   7   3   4       43.17       24.11     44.45 o 
  -7   4   4      393.48      375.22     94.36 o 
  -6   4   4       51.81       74.23     47.92 o 
  -5   4   4     1312.42     1326.71     44.76 o 
  -4   4   4      383.82      363.36     23.57 o 
  -3   4   4     3126.40     3129.60     51.34 o 
  -2   4   4       57.05       49.06      7.47 o 
  -1   4   4      468.87      495.27     15.18 o 
   0   4   4     6686.10     6864.59     86.48 o 
   1   4   4      529.82      516.24     16.23 o 
   2   4   4       63.17       64.19     12.94 o 
   3   4   4     3137.89     3129.23     95.73 o 
   4   4   4      411.58      369.86     51.38 o 
   5   4   4     1444.42     1431.01     46.76 o 
   6   4   4       48.38       30.57     18.14 o 
   7   4   4      330.44      290.49     40.78 o 
  -7   5   4        4.01       31.09     23.06 o 
  -6   5   4      276.76      277.68     47.61 o 
  -5   5   4      218.56      236.67     20.04 o 
  -4   5   4       96.15      106.24     19.24 o 
  -3   5   4      113.62       72.43     15.18 o 
  -2   5   4     6597.03     6395.23     78.14 o 
  -1   5   4     5478.91     5597.07     74.84 o 
   0   5   4     2534.06     2579.95     40.50 o 
   1   5   4     5427.73     5571.88    117.09 o 
   2   5   4     6437.95     6361.39    101.13 o 
   3   5   4      123.53       77.04     18.78 o 
   4   5   4       53.66       49.12     18.72 o 
   5   5   4      265.16      279.11     33.57 o 
   6   5   4      214.92      187.19     25.20 o 
   7   5   4        1.53        0.00     25.74 o 
  -7   6   4      188.01      147.53     32.68 o 
  -6   6   4      161.52      194.24     25.41 o 
  -5   6   4     1382.33     1381.75     39.34 o 
  -4   6   4     3517.23     3436.09     71.46 o 
  -3   6   4      925.26      874.21     25.97 o 
  -2   6   4    12629.74    12301.34    153.88 o 
  -1   6   4     5516.36     5382.00    101.28 o 
   0   6   4      407.75      406.22     15.80 o 
   1   6   4     5623.42     5546.56     76.67 o 
   2   6   4    12106.25    11978.98    171.59 o 
   3   6   4      931.96      866.16     29.23 o 
   4   6   4     3614.26     3541.91     97.60 o 
   5   6   4     1322.05     1385.11     62.96 o 
   6   6   4      141.23      165.87     62.57 o 
   7   6   4      201.16      186.91     38.83 o 
  -6   7   4     1762.93     1915.62     59.88 o 
  -5   7   4      491.31      548.58     31.29 o 
  -4   7   4     2989.56     3053.18     58.24 o 
  -3   7   4     2151.85     2125.17     49.83 o 
  -2   7   4     2433.91     2453.56     45.85 o 
  -1   7   4     1813.17     1840.92     42.33 o 
   0   7   4     6372.13     6385.56     96.23 o 
   1   7   4     1909.25     1997.06     37.94 o 
   2   7   4     2524.71     2481.07     44.96 o 
   3   7   4     2137.35     2127.02     54.12 o 
   4   7   4     2966.78     3007.13     90.86 o 
   5   7   4      475.20      471.96     42.27 o 
   6   7   4     1732.85     1747.66    113.18 o 
  -6   8   4      599.14      555.85     84.31 o 
  -5   8   4      329.05      354.28     33.46 o 
  -4   8   4      208.85      228.23     21.87 o 
  -2   8   4       78.42       61.13     11.29 o 
  -1   8   4      983.33      923.27     30.33 o 
   0   8   4     2064.16     2004.32     39.47 o 
   1   8   4      950.35      903.27     26.10 o 
   2   8   4       95.73       90.31     11.92 o 
   4   8   4      267.43      253.12     24.09 o 
   5   8   4      356.25      333.42     29.28 o 
   6   8   4      635.59      640.10     54.72 o 
  -6   9   4       56.15       51.22     23.06 o 
  -5   9   4      156.55      190.10     28.78 o 
  -4   9   4      254.28      266.75     25.37 o 
  -3   9   4      342.89      389.84     24.57 o 
  -2   9   4      445.82      418.98     23.20 o 
  -1   9   4      930.07      950.28     32.81 o 
   0   9   4      171.77      150.64     13.32 o 
   1   9   4      973.80      979.62     28.32 o 
   2   9   4      426.46      409.47     20.48 o 
   3   9   4      314.33      341.63     24.93 o 
   4   9   4      236.69      267.41     41.67 o 
   5   9   4      141.77      121.52     43.45 o 
   6   9   4       59.70       41.65     21.40 o 
  -6  10   4       31.18       55.67     25.46 o 
  -5  10   4      381.29      419.35     55.04 o 
  -4  10   4      707.38      743.81     42.72 o 
  -3  10   4      198.12      174.17     19.51 o 
  -2  10   4     1310.20     1228.20     56.06 o 
  -1  10   4      947.05      946.22     34.10 o 
   0  10   4     1234.94     1219.05     38.30 o 
   1  10   4      956.88      952.27     34.97 o 
   2  10   4     1392.61     1309.15     34.88 o 
   3  10   4      204.89      184.65     21.02 o 
   4  10   4      688.91      711.23     37.63 o 
   5  10   4      370.91      462.16     34.88 o 
   6  10   4       34.78       60.68     23.69 o 
  -5  11   4        1.18        0.00     24.47 o 
  -4  11   4      607.76      580.97     33.52 o 
  -3  11   4        4.54       21.75     17.24 o 
  -2  11   4      561.36      537.55     44.42 o 
  -1  11   4      950.65      993.17     42.60 o 
   0  11   4     1520.47     1458.83     43.55 o 
   1  11   4      977.33     1029.04     31.66 o 
   2  11   4      520.92      532.55     29.20 o 
   3  11   4       10.98        0.00     14.06 o 
   4  11   4      537.77      556.08     35.42 o 
   5  11   4        1.17        0.00     17.63 o 
  -5  12   4      140.40      114.14     28.93 o 
  -4  12   4      206.90      185.90     24.03 o 
  -3  12   4      626.59      601.03     34.42 o 
  -2  12   4       75.86       63.98     19.68 o 
  -1  12   4      202.33      227.81     79.21 o 
   0  12   4      119.30      107.66     27.33 o 
   1  12   4      145.57      137.76     18.46 o 
   2  12   4       88.18       79.50     17.60 o 
   3  12   4      662.35      658.01     35.98 o 
   4  12   4      198.25      190.48     26.61 o 
   5  12   4      149.30      164.23     27.84 o 
  -4  13   4      212.26      208.44     34.32 o 
  -3  13   4      350.20      337.47     28.89 o 
  -2  13   4      527.73      502.13     37.96 o 
  -1  13   4      415.43      451.63     35.22 o 
   0  13   4      796.36      712.34     40.36 o 
   1  13   4      351.96      387.76     42.96 o 
   2  13   4      488.11      475.70     31.44 o 
   3  13   4      412.70      434.90     38.94 o 
   4  13   4      189.83      187.89     27.78 o 
  -3  14   4      289.18      214.03     32.07 o 
  -2  14   4      440.41      449.23     38.35 o 
  -1  14   4      636.82      688.71     42.88 o 
   0  14   4        0.00        0.00     26.51 o 
   1  14   4      623.08      617.71     41.26 o 
   2  14   4      422.91      432.97     31.85 o 
   3  14   4      309.74      339.92     31.12 o 
  -3  15   4       47.37       25.54     42.97 o 
  -2  15   4      353.35      381.90     37.45 o 
  -1  15   4       23.35       21.69     23.48 o 
   0  15   4       25.25        0.00     22.08 o 
   1  15   4       29.45       16.92     40.58 o 
   2  15   4      357.89      352.58     37.58 o 
   3  15   4       49.76       54.68     21.37 o 
  -1  16   4      158.07      178.51     31.13 o 
   0  16   4       33.01       45.78     34.06 o 
   1  16   4      165.79      177.13     56.68 o 
   1   0   5    15740.50    15880.50    210.53 o 
   2   0   5     8229.79     8393.06     92.66 o 
   3   0   5     2358.86     2543.56     38.01 o 
   4   0   5     5507.38     5543.37     81.94 o 
   5   0   5     1074.13     1093.12     29.85 o 
   6   0   5      121.33      118.01     28.01 o 
   7   0   5     1243.25     1370.82     69.98 o 
  -7   1   5      341.29      346.66     42.48 o 
  -6   1   5      275.60      297.70     36.37 o 
  -5   1   5     1891.92     2006.68     44.44 o 
  -4   1   5     3733.04     3689.88     72.91 o 
  -3   1   5     4985.37     5090.37     73.08 o 
  -2   1   5     4269.90     4339.99     53.29 o 
  -1   1   5     6101.86     6425.73     78.94 o 
   0   1   5    18058.46    18963.80    214.47 o 
   1   1   5     6284.59     6401.02     90.65 o 
   2   1   5     4156.58     4281.90     51.18 o 
   3   1   5     5087.84     5183.15     63.31 o 
   4   1   5     3887.61     3862.72     56.27 o 
   5   1   5     1797.24     1861.37     38.57 o 
   6   1   5      258.40      282.51     35.47 o 
   7   1   5      341.82      312.04     57.34 o 
  -7   2   5      134.73      142.17     32.24 o 
  -6   2   5      948.25      916.90     38.98 o 
  -5   2   5      559.42      577.32     29.91 o 
  -4   2   5     1579.77     1625.27     49.96 o 
  -3   2   5     9620.84     9414.28    123.07 o 
  -2   2   5     3026.65     3072.32     40.14 o 
  -1   2   5    14808.69    15141.52    196.65 o 
   0   2   5    10013.46    10174.92    107.58 o 
   1   2   5    13655.27    14080.17    193.72 o 
   2   2   5     2974.03     3087.15     39.77 o 
   3   2   5     9555.43     9537.91    109.62 o 
   4   2   5     1587.40     1577.05     31.67 o 
   5   2   5      494.38      528.42     30.52 o 
   6   2   5      998.88     1001.41     55.93 o 
   7   2   5      173.20      159.87     35.20 o 
  -7   3   5      274.58      371.99     42.56 o 
  -6   3   5       89.37       88.43     23.95 o 
  -5   3   5      541.63      569.95     30.60 o 
  -4   3   5       62.71       50.93     13.51 o 
  -3   3   5      448.80      414.77     18.17 o 
  -2   3   5     6155.58     6261.93     74.02 o 
  -1   3   5     2039.90     2072.40     40.12 o 
   0   3   5     8974.68     9236.46    108.84 o 
   1   3   5     2298.85     2380.83     35.44 o 
   2   3   5     6223.71     6262.15     98.15 o 
   3   3   5      442.48      418.36     18.17 o 
   4   3   5       96.10       96.17     11.26 o 
   5   3   5      615.39      624.48     33.53 o 
   6   3   5       91.56       90.12     27.76 o 
   7   3   5      256.12      282.15     41.84 o 
  -7   4   5      130.01      111.27     28.29 o 
  -6   4   5       17.79        0.00     17.68 o 
  -5   4   5      151.84      131.57     23.99 o 
  -4   4   5     1735.80     1718.32     37.97 o 
  -3   4   5      605.74      624.56     18.85 o 
  -2   4   5     9863.45     9536.56    106.57 o 
  -1   4   5      499.30      505.02     15.44 o 
   0   4   5     1326.94     1340.56     25.85 o 
   1   4   5      485.92      478.60     15.86 o 
   2   4   5     9400.38     9092.91    138.91 o 
   3   4   5      596.34      610.24     24.22 o 
   4   4   5     1829.54     1797.82     63.42 o 
   5   4   5      150.80      137.91     21.13 o 
   6   4   5       19.43       13.88     19.64 o 
   7   4   5      125.24      156.97     35.89 o 
  -7   5   5       48.98       60.53     27.54 o 
  -6   5   5     1500.95     1532.59     51.15 o 
  -5   5   5      137.11      151.90     19.70 o 
  -4   5   5      859.13      843.71     27.19 o 
  -3   5   5     1781.78     1755.32     33.11 o 
  -2   5   5     4086.82     4109.11     54.07 o 
  -1   5   5     1555.45     1472.88     31.97 o 
   0   5   5     3620.15     3618.67     52.62 o 
   1   5   5     1531.54     1437.05     43.96 o 
   2   5   5     3901.86     3787.49     69.95 o 
   3   5   5     1691.88     1685.69     41.45 o 
   4   5   5      928.43      909.82     46.53 o 
   5   5   5      130.46      151.68     48.20 o 
   6   5   5     1575.56     1592.11     72.62 o 
   7   5   5       40.23       10.54     27.71 o 
  -7   6   5      404.03      474.48     63.01 o 
  -6   6   5      153.40      147.37     23.36 o 
  -5   6   5     2796.21     2778.07     84.53 o 
  -4   6   5        0.83       21.74     17.81 o 
  -3   6   5     1415.75     1310.79     29.04 o 
  -2   6   5      642.36      620.69     20.85 o 
  -1   6   5     5383.73     5109.16     82.26 o 
   0   6   5       36.60       33.63      7.55 o 
   1   6   5     5365.27     5060.13     72.75 o 
   2   6   5      663.39      643.84     17.94 o 
   3   6   5     1351.43     1261.28     45.52 o 
   4   6   5        1.79       22.55     24.76 o 
   5   6   5     3054.07     3017.37     94.80 o 
   6   6   5      153.66      159.43     34.13 o 
   7   6   5      363.41      367.68     52.49 o 
  -5   7   5      468.14      469.62     31.38 o 
  -4   7   5       36.13       26.86     14.98 o 
  -3   7   5     3143.76     2976.55     64.17 o 
  -2   7   5     1696.32     1715.54     36.29 o 
  -1   7   5     1551.69     1446.53     35.65 o 
   0   7   5       33.43       17.31      7.55 o 
   1   7   5     1439.68     1367.48     31.03 o 
   2   7   5     1758.68     1715.52     37.12 o 
   3   7   5     2834.04     2691.84     99.78 o 
   4   7   5       32.69       44.18     42.43 o 
   5   7   5      465.84      508.84     43.43 o 
   6   7   5       26.63       67.94     39.52 o 
  -6   8   5       77.92       60.90     20.58 o 
  -5   8   5      598.30      619.95     39.66 o 
  -4   8   5      691.81      712.82     31.46 o 
  -3   8   5      441.25      475.22     24.42 o 
  -2   8   5     2725.95     2614.96     49.00 o 
  -1   8   5     4030.58     3944.91     71.46 o 
   0   8   5    11046.78    10750.14    138.71 o 
   1   8   5     3830.71     3793.83     62.12 o 
   2   8   5     2616.60     2577.61     49.14 o 
   3   8   5      457.45      463.15     27.41 o 
   4   8   5      638.47      677.60     35.79 o 
   5   8   5      611.92      568.94    106.97 o 
   6   8   5       95.78       52.67     50.69 o 
  -6   9   5       73.15       74.73     25.16 o 
  -5   9   5       18.78        3.04     18.11 o 
  -4   9   5     1398.85     1359.20     51.60 o 
  -3   9   5      694.01      721.28     30.34 o 
  -2   9   5     1057.45     1044.15     38.49 o 
  -1   9   5     2200.72     2181.75     50.93 o 
   0   9   5        8.45        9.93      8.69 o 
   1   9   5     2220.46     2208.30     44.63 o 
   2   9   5     1203.23     1225.05     42.86 o 
   3   9   5      716.66      690.09     32.45 o 
   4   9   5     1341.16     1285.51     47.00 o 
   5   9   5       21.35        8.71     17.80 o 
   6   9   5       66.65       49.34     28.45 o 
  -6  10   5       82.86        5.53     29.07 o 
  -5  10   5      148.77      137.71     27.18 o 
  -4  10   5      275.69      253.76     30.84 o 
  -3  10   5      539.27      541.09     42.20 o 
  -2  10   5      512.95      529.55     31.72 o 
  -1  10   5      693.85      674.46     47.20 o 
   0  10   5      846.86      867.52     27.70 o 
   1  10   5      629.37      605.41     24.41 o 
   2  10   5      542.32      562.97     25.49 o 
   3  10   5      472.12      532.21     30.92 o 
   4  10   5      252.33      258.00     26.94 o 
   5  10   5      143.43      135.27     25.18 o 
   6  10   5       94.03       75.37     31.03 o 
  -5  11   5      227.77      192.11     30.22 o 
  -4  11   5        0.25       19.17     19.09 o 
  -3  11   5      391.28      399.85     26.96 o 
  -2  11   5      118.98      118.04     21.29 o 
  -1  11   5     1080.71     1121.21     38.68 o 
   0  11   5      315.67      316.99     47.99 o 
   1  11   5     1025.15     1045.27     32.24 o 
   2  11   5      110.86      119.42     18.78 o 
   3  11   5      379.26      393.84     29.28 o 
   4  11   5        0.11        9.61     17.13 o 
   5  11   5      200.60      222.34     32.04 o 
  -5  12   5      158.36      204.03     33.65 o 
  -4  12   5      289.95      328.93     35.42 o 
  -3  12   5       74.92       43.73     16.97 o 
  -2  12   5      481.56      514.52     36.39 o 
  -1  12   5     1361.13     1262.16     50.64 o 
   0  12   5        0.45        5.43     14.62 o 
   1  12   5     1436.47     1388.31     38.62 o 
   2  12   5      455.86      527.96     38.68 o 
   3  12   5       71.33       59.96     18.69 o 
   4  12   5      309.79      296.33     30.46 o 
   5  12   5      133.12      118.46     26.44 o 
  -4  13   5      235.94      210.08     45.43 o 
  -3  13   5       25.95       20.06     22.01 o 
  -2  13   5      292.71      293.00     31.77 o 
  -1  13   5      286.76      283.19     30.56 o 
   0  13   5     1498.15     1521.61     58.09 o 
   1  13   5      300.76      311.57     27.43 o 
   2  13   5      298.04      319.98     27.32 o 
   3  13   5       22.94       53.31     19.82 o 
   4  13   5      204.63      191.77     27.86 o 
  -3  14   5       34.72       34.19     23.39 o 
  -2  14   5      179.12      206.73     30.06 o 
  -1  14   5      595.03      603.88     41.56 o 
   0  14   5      185.81      199.56     29.68 o 
   1  14   5      568.78      578.29     40.94 o 
   2  14   5      196.98      189.07     25.83 o 
   3  14   5       37.23       74.14     21.60 o 
  -2  15   5       17.18       32.54     22.47 o 
  -1  15   5      558.41      570.77     63.08 o 
   0  15   5      180.06      190.51     42.29 o 
   1  15   5      537.75      486.25     40.97 o 
   2  15   5       15.99       19.95     18.52 o 
  -1  16   5      141.51      144.22     30.67 o 
   0  16   5      323.13      424.36     53.36 o 
   1  16   5      145.72      141.06     31.41 o 
   0   0   6     1530.22     1554.21     34.58 o 
   1   0   6     2493.86     2529.03     43.56 o 
   2   0   6     9932.12    10054.58    109.29 o 
   3   0   6      185.94      200.16     14.69 o 
   4   0   6      115.51      123.46     13.01 o 
   5   0   6      853.18      874.33     28.99 o 
   6   0   6        0.50        0.00     20.24 o 
   7   0   6      244.25      310.54     40.97 o 
  -7   1   6      162.48      174.57     35.42 o 
  -6   1   6      336.96      368.10     38.63 o 
  -5   1   6     1048.32     1056.53     39.51 o 
  -4   1   6      205.90      198.97     17.16 o 
  -3   1   6     4879.37     4730.80     61.03 o 
  -2   1   6     5004.02     5093.45     53.62 o 
  -1   1   6     2176.32     2288.29     41.69 o 
   0   1   6     1250.06     1307.10     23.40 o 
   1   1   6     2114.86     2275.07     39.95 o 
   2   1   6     4590.14     4695.29     64.80 o 
   3   1   6     4838.78     4698.97     58.90 o 
   4   1   6      191.82      199.39     14.18 o 
   5   1   6     1123.92     1096.59     33.14 o 
   6   1   6      293.62      253.28     72.53 o 
   7   1   6      161.69      212.75     38.05 o 
  -7   2   6      206.99      199.06     38.45 o 
  -6   2   6      261.96      295.03     25.69 o 
  -5   2   6      704.60      679.41     32.27 o 
  -4   2   6     3648.32     3402.98     68.94 o 
  -3   2   6      882.59      852.99     24.00 o 
  -2   2   6     6678.59     6857.44     70.45 o 
  -1   2   6    16347.23    17021.38    196.96 o 
   0   2   6      664.00      639.56     15.15 o 
   1   2   6    16431.69    16943.13    225.43 o 
   2   2   6     6550.78     6639.20     98.50 o 
   3   2   6      874.25      868.83     17.64 o 
   4   2   6     3706.92     3577.06     52.87 o 
   5   2   6      701.23      713.21     33.82 o 
   6   2   6      250.78      258.66     36.20 o 
   7   2   6      206.61      266.04     41.79 o 
  -7   3   6      436.78      471.29     47.29 o 
  -6   3   6      354.69      342.69     29.19 o 
  -5   3   6      625.63      641.37     39.20 o 
  -4   3   6     1392.54     1279.07     54.81 o 
  -3   3   6     1765.90     1843.45     31.62 o 
  -2   3   6     1439.04     1361.22     23.28 o 
  -1   3   6      122.19      137.37     14.16 o 
   0   3   6     4055.73     4048.83     48.29 o 
   1   3   6      217.12      223.67     11.16 o 
   2   3   6     1186.62     1160.22     24.52 o 
   3   3   6     1796.02     1873.19     60.83 o 
   4   3   6     1196.77     1146.11     30.60 o 
   5   3   6      642.17      584.46     31.89 o 
   6   3   6      358.67      259.54     40.32 o 
   7   3   6      416.10      394.18     46.35 o 
  -7   4   6       90.31       22.69     42.29 o 
  -6   4   6       11.64       26.97     20.62 o 
  -5   4   6     1582.14     1603.74     47.16 o 
  -4   4   6      427.81      473.81     21.00 o 
  -3   4   6     4439.51     4128.29     55.99 o 
  -2   4   6     1958.37     1993.44     32.29 o 
  -1   4   6     1513.32     1457.57     28.80 o 
   0   4   6     5710.18     5739.68     75.21 o 
   1   4   6     1540.77     1529.33     28.62 o 
   2   4   6     2107.66     2179.46     45.22 o 
   3   4   6     4260.61     4018.23     62.02 o 
   4   4   6      453.16      439.89     24.07 o 
   5   4   6     1753.70     1737.27     69.04 o 
   6   4   6       18.61        1.75     23.68 o 
   7   4   6       62.53       55.73     30.97 o 
  -7   5   6      295.58      351.99     52.35 o 
  -6   5   6       82.54      103.19     38.16 o 
  -5   5   6      909.85      956.95     36.77 o 
  -4   5   6      939.51      924.00     27.95 o 
  -3   5   6     2211.20     2147.37     37.36 o 
  -2   5   6     1036.27     1036.24     22.30 o 
  -1   5   6     4125.23     4080.49     66.63 o 
   0   5   6     2845.54     2845.66     44.24 o 
   1   5   6     4057.51     4066.32     53.14 o 
   2   5   6      971.80      937.50     29.63 o 
   3   5   6     2182.25     2158.84     49.32 o 
   4   5   6     1007.68      981.49     48.64 o 
   5   5   6      922.14      997.35     54.23 o 
   6   5   6       77.54       61.99     28.04 o 
   7   5   6      276.02      216.33     39.70 o 
  -7   6   6       51.62       53.91     32.14 o 
  -6   6   6      233.72      245.26     25.81 o 
  -5   6   6       64.93       78.49     35.59 o 
  -4   6   6     1913.91     1915.26     42.57 o 
  -3   6   6     1353.65     1312.04     29.04 o 
  -2   6   6     5346.12     5022.49     73.01 o 
  -1   6   6      295.13      298.08     17.94 o 
   0   6   6     3674.46     3686.27     55.53 o 
   1   6   6      280.23      250.48     14.34 o 
   2   6   6     5100.25     4934.38     64.17 o 
   3   6   6     1316.83     1301.81     37.77 o 
   4   6   6     2024.62     2061.44     71.18 o 
   5   6   6       95.60      106.76     36.20 o 
   6   6   6      232.08      216.59     66.25 o 
   7   6   6       48.35       65.66     32.47 o 
  -6   7   6     1059.78     1092.81     78.77 o 
  -5   7   6      253.04      243.27     23.81 o 
  -4   7   6      484.62      490.55     23.52 o 
  -3   7   6      999.35     1020.05     29.41 o 
  -2   7   6      476.45      442.07     18.78 o 
  -1   7   6     2322.70     2362.65     49.72 o 
   0   7   6      854.71      936.58     24.56 o 
   1   7   6     2444.53     2540.58     45.20 o 
   2   7   6      521.13      525.22     21.36 o 
   3   7   6      975.12     1004.46     30.11 o 
   4   7   6      507.76      541.80     40.71 o 
   5   7   6      270.47      209.81     33.34 o 
   6   7   6     1033.08     1028.31     62.24 o 
  -6   8   6      216.99      259.38     27.73 o 
  -5   8   6     1049.27     1040.29     40.99 o 
  -4   8   6      176.00      158.73     25.32 o 
  -3   8   6     2876.28     2814.17     53.90 o 
  -2   8   6     2388.79     2391.01     46.30 o 
  -1   8   6     1447.51     1358.96     36.74 o 
   0   8   6     1894.25     1912.24     42.93 o 
   1   8   6     1311.80     1288.14     31.83 o 
   2   8   6     2260.18     2308.57     61.97 o 
   3   8   6     2873.21     2812.68     66.48 o 
   4   8   6      173.23      159.64     32.50 o 
   5   8   6     1107.74     1105.51    120.03 o 
   6   8   6      222.08      195.52     36.66 o 
  -6   9   6      143.59       87.86     26.09 o 
  -5   9   6      603.26      582.33     39.54 o 
  -3   9   6       77.54       85.73     15.19 o 
  -2   9   6      366.50      358.49     23.43 o 
  -1   9   6     1633.82     1634.83     42.36 o 
   0   9   6        0.32        1.88      8.59 o 
   1   9   6     1497.37     1496.05     36.28 o 
   2   9   6      334.15      340.44     19.70 o 
   3   9   6       84.03       87.42     17.23 o 
   5   9   6      606.26      595.61     38.41 o 
   6   9   6      137.13       95.05     25.11 o 
  -5  10   6      365.42      371.54     53.26 o 
  -4  10   6      196.19      226.03     47.12 o 
  -3  10   6       42.88       38.86     14.31 o 
  -2  10   6      665.73      676.44     30.48 o 
  -1  10   6     1419.79     1319.73     40.68 o 
   0  10   6     2045.84     2026.07     43.44 o 
   1  10   6     1440.05     1365.67     35.62 o 
   2  10   6      579.26      550.07     24.83 o 
   3  10   6       73.51       72.35     17.32 o 
   4  10   6      195.04      195.68     45.63 o 
   5  10   6      328.22      314.76     55.09 o 
  -5  11   6       26.91       15.89     22.57 o 
  -4  11   6      440.86      439.85     41.02 o 
  -3  11   6       88.85       48.15     15.94 o 
  -2  11   6      373.47      323.95     60.20 o 
  -1  11   6      267.93      281.41     23.21 o 
   0  11   6     3331.90     3448.96     62.43 o 
   1  11   6      267.43      283.44     19.47 o 
   2  11   6      327.13      354.71     26.15 o 
   3  11   6       86.46       63.84     18.23 o 
   4  11   6      440.65      500.16     34.80 o 
   5  11   6       28.83       60.26     24.85 o 
  -5  12   6      502.79      465.43     68.73 o 
  -4  12   6      268.24      259.29     31.94 o 
  -3  12   6        6.31       29.23     19.24 o 
  -2  12   6      968.31      888.62     43.58 o 
  -1  12   6     1334.98     1316.11     43.99 o 
   0  12   6      323.62      362.03     26.55 o 
   1  12   6     1189.44     1151.08     35.79 o 
   2  12   6     1108.08     1099.79     47.53 o 
   3  12   6        5.85        5.27     16.19 o 
   4  12   6      284.60      233.91     28.35 o 
   5  12   6      513.24      579.34     41.12 o 
  -4  13   6       12.07        0.00     21.66 o 
  -3  13   6      322.76      362.29     34.36 o 
  -2  13   6      280.60      318.57     32.28 o 
  -1  13   6      251.44      242.77     28.40 o 
   0  13   6       58.30       78.13     19.66 o 
   1  13   6      249.17      255.56     31.93 o 
   2  13   6      285.44      329.26     28.14 o 
   3  13   6      343.27      369.62     38.89 o 
   4  13   6       10.16        3.47     18.44 o 
  -3  14   6      118.12       73.17     26.38 o 
  -2  14   6       26.73       17.03     21.19 o 
  -1  14   6      162.89      199.33     35.38 o 
   0  14   6      369.44      378.91     35.49 o 
   1  14   6      150.04      109.24     20.51 o 
   2  14   6       16.50       33.64     18.04 o 
   3  14   6      115.47      116.90     23.63 o 
  -2  15   6      505.95      623.62     44.73 o 
  -1  15   6        0.50       34.99     23.04 o 
   0  15   6       40.81       58.77     25.50 o 
   1  15   6        0.19        0.00     24.71 o 
   2  15   6      497.60      501.59     45.06 o 
  -1  16   6      172.34      177.40     32.81 o 
   0  16   6       40.06       25.95     25.51 o 
   1  16   6      165.85      171.10     32.10 o 
   1   0   7    21237.28    21695.05    285.98 o 
   2   0   7      354.76      315.87     13.03 o 
   3   0   7     9127.61     9000.63    115.27 o 
   4   0   7     2659.05     2695.24     51.77 o 
   5   0   7     1633.92     1630.35     58.30 o 
   6   0   7       31.19       23.99     22.78 o 
   7   0   7       69.05       58.73     28.26 o 
  -7   1   7      226.36      167.08     35.45 o 
  -6   1   7       67.52       63.39     35.91 o 
  -5   1   7      634.05      654.79     30.79 o 
  -4   1   7     2154.80     2104.05     37.63 o 
  -3   1   7     2605.16     2498.93     38.98 o 
  -2   1   7     1878.42     1935.22     37.70 o 
  -1   1   7      694.63      733.62     22.73 o 
   0   1   7      739.70      762.49     16.91 o 
   1   1   7      843.26      875.74     22.60 o 
   2   1   7     1855.10     1919.01     31.79 o 
   3   1   7     2810.45     2658.56     37.44 o 
   4   1   7     2146.96     2136.62     40.86 o 
   5   1   7      734.48      703.18     32.96 o 
   6   1   7       90.14      113.22     29.39 o 
   7   1   7      245.78      247.08     40.67 o 
  -7   2   7      141.78      192.68     36.53 o 
  -6   2   7       42.33       42.73     22.60 o 
  -5   2   7      397.76      372.02     25.38 o 
  -4   2   7      689.26      680.44     22.18 o 
  -3   2   7     8494.19     8123.65     84.86 o 
  -2   2   7      817.89      867.63     18.90 o 
  -1   2   7    13102.13    13436.09    160.87 o 
   0   2   7    15685.44    15927.81    183.82 o 
   1   2   7    13774.08    13951.70    185.06 o 
   2   2   7      887.18      943.56     41.31 o 
   3   2   7     8062.98     7910.81    102.18 o 
   4   2   7      638.81      637.11     23.96 o 
   5   2   7      316.96      261.50     32.83 o 
   6   2   7       40.35       46.47     23.49 o 
   7   2   7      163.23      169.43     39.15 o 
  -7   3   7      314.50      335.18     62.12 o 
  -6   3   7      107.59      119.62     20.95 o 
  -5   3   7     2230.77     2261.75     72.81 o 
  -4   3   7      430.95      435.14     18.29 o 
  -3   3   7       50.24       51.27      9.48 o 
  -2   3   7     7287.12     7166.89     84.46 o 
  -1   3   7    16997.14    17290.29    181.67 o 
   0   3   7    24236.52    24961.91    253.33 o 
   1   3   7    17613.16    17733.17    206.29 o 
   2   3   7     7625.94     7540.24     95.98 o 
   3   3   7       63.53       58.74      8.26 o 
   4   3   7      457.24      443.05     27.66 o 
   5   3   7     2299.84     2269.86     59.72 o 
   6   3   7      122.47      112.99     30.19 o 
   7   3   7      310.67      310.66     43.85 o 
  -7   4   7      193.65      107.27     50.82 o 
  -6   4   7      732.05      699.28     38.69 o 
  -5   4   7      621.17      638.52     30.43 o 
  -4   4   7     2499.58     2560.37     48.93 o 
  -3   4   7      713.98      730.76     21.48 o 
  -2   4   7     9770.62     9723.48    108.94 o 
  -1   4   7     3314.00     3307.90     48.41 o 
   0   4   7    10183.55    10445.41    114.58 o 
   1   4   7     3350.60     3396.98     50.65 o 
   2   4   7     9521.27     9440.78    121.17 o 
   3   4   7      626.72      627.28     26.64 o 
   4   4   7     2672.66     2620.22     59.04 o 
   5   4   7      602.70      606.16     99.05 o 
   6   4   7      696.44      785.57     55.15 o 
   7   4   7      213.22      223.64     45.17 o 
  -7   5   7       15.68       28.38     28.36 o 
  -6   5   7     2012.93     1956.14     74.87 o 
  -5   5   7      115.39      127.07     20.63 o 
  -4   5   7      607.08      628.68     28.07 o 
  -3   5   7      257.86      241.44     20.76 o 
  -2   5   7     2725.65     2700.88     40.38 o 
  -1   5   7      115.48      130.97     14.31 o 
   0   5   7     3522.04     3587.60     53.31 o 
   1   5   7      114.22      130.64      9.82 o 
   2   5   7     2739.25     2682.59     44.37 o 
   3   5   7      222.95      229.03     34.13 o 
   4   5   7      688.49      663.25     41.56 o 
   5   5   7      120.89      135.65     28.58 o 
   6   5   7     2098.17     2152.44     94.19 o 
   7   5   7       14.24        0.00     25.90 o 
  -6   6   7      113.71      136.28     28.65 o 
  -5   6   7     1577.15     1627.00     48.79 o 
  -4   6   7      583.57      580.23     27.35 o 
  -3   6   7      337.52      345.55     16.34 o 
  -2   6   7     2803.83     2902.44     44.62 o 
  -1   6   7     8164.94     8052.81    120.78 o 
   0   6   7       32.77       28.19      7.47 o 
   1   6   7     8087.80     8079.46     95.21 o 
   2   6   7     2968.11     3121.17     49.89 o 
   3   6   7      345.56      372.09     23.08 o 
   4   6   7      658.40      670.09     99.58 o 
   5   6   7     1655.85     1555.33    113.77 o 
   6   6   7       88.98       93.93     29.55 o 
  -6   7   7       11.94       34.27     24.02 o 
  -5   7   7      705.45      665.38     32.80 o 
  -4   7   7     2362.81     2272.74     55.80 o 
  -3   7   7      933.62      950.05     25.61 o 
  -2   7   7     1754.98     1668.04     40.26 o 
  -1   7   7     1635.46     1545.73     37.39 o 
   0   7   7     2136.10     2080.50     38.99 o 
   1   7   7     1543.64     1460.47     33.25 o 
   2   7   7     1718.09     1604.40     36.96 o 
   3   7   7      960.68      976.73     34.84 o 
   4   7   7     2359.37     2342.25    105.59 o 
   5   7   7      709.14      678.32     49.04 o 
   6   7   7        8.43        9.96     25.56 o 
  -6   8   7      212.74      178.02     32.26 o 
  -5   8   7      332.49      352.61     27.63 o 
  -4   8   7      244.20      300.04     36.20 o 
  -3   8   7      447.95      452.64     21.87 o 
  -2   8   7     1169.50     1172.58     34.87 o 
  -1   8   7      131.83      160.42     15.91 o 
   0   8   7     5220.72     5203.57     77.21 o 
   1   8   7      132.17      126.62     13.16 o 
   2   8   7     1039.60     1088.73     31.43 o 
   3   8   7      470.69      460.52     28.33 o 
   4   8   7      321.82      322.69     47.65 o 
   5   8   7      326.59      324.87     38.69 o 
   6   8   7      225.22      171.12     47.35 o 
  -6   9   7      100.60      126.64     40.27 o 
  -5   9   7        9.49       31.42     20.13 o 
  -4   9   7      971.83     1002.64     46.22 o 
  -3   9   7      511.07      512.22     23.82 o 
  -2   9   7     2531.97     2485.39     57.15 o 
  -1   9   7       96.82      108.07     17.22 o 
   0   9   7       13.34        0.00      8.98 o 
   1   9   7       98.01      108.85     13.37 o 
   2   9   7     2722.52     2685.60     53.04 o 
   3   9   7      491.60      496.97     30.57 o 
   4   9   7     1026.59     1121.36     44.59 o 
   5   9   7       16.28       36.99     19.99 o 
   6   9   7      100.02       86.78     43.70 o 
  -5  10   7       39.65        0.00     32.26 o 
  -4  10   7     1000.93      984.67     47.34 o 
  -3  10   7     1420.86     1440.05     46.43 o 
  -2  10   7      471.77      475.37     30.62 o 
  -1  10   7       62.92       92.82     22.31 o 
   0  10   7     5200.78     5179.11     81.10 o 
   1  10   7       47.85       39.86     12.24 o 
   2  10   7      563.63      563.87     25.19 o 
   3  10   7     1336.40     1480.04     48.76 o 
   4  10   7      966.24      974.66     43.51 o 
   5  10   7       31.89       48.77     23.90 o 
  -5  11   7      248.13      203.20     44.42 o 
  -4  11   7       33.99       38.81     21.23 o 
  -3  11   7      789.46      772.87     39.73 o 
  -2  11   7      287.35      234.46     22.59 o 
  -1  11   7     1269.25     1253.08     41.26 o 
   0  11   7      897.44      929.47     48.70 o 
   1  11   7     1235.26     1219.15     35.53 o 
   2  11   7      291.69      262.44     25.20 o 
   3  11   7      800.54      773.80     37.53 o 
   4  11   7       25.94       39.29     18.76 o 
   5  11   7      241.69      280.22     35.64 o 
  -5  12   7      177.18      152.33     42.90 o 
  -4  12   7       77.37       82.17     25.53 o 
  -3  12   7       82.50       71.90     21.09 o 
  -2  12   7      582.80      539.17     36.93 o 
  -1  12   7      756.85      760.44     35.43 o 
   0  12   7        6.92        1.75     14.11 o 
   1  12   7      754.73      722.17     29.22 o 
   2  12   7      567.41      600.41     32.95 o 
   3  12   7      100.36      131.39     21.91 o 
   4  12   7      104.40       86.94     23.74 o 
   5  12   7      147.49      126.68     48.81 o 
  -4  13   7      121.32       82.24     37.13 o 
  -3  13   7       73.68       24.24     30.80 o 
  -2  13   7      167.53      178.25     37.46 o 
  -1  13   7      251.57      275.90     25.66 o 
   0  13   7      266.97      339.41     36.83 o 
   1  13   7      223.47      226.61     20.58 o 
   2  13   7      160.69      132.04     21.54 o 
   3  13   7       67.94       47.25     20.14 o 
   4  13   7      133.72      137.04     25.65 o 
  -3  14   7      121.79      124.53     38.91 o 
  -2  14   7       27.59       43.01     35.19 o 
  -1  14   7      520.27      532.59     40.01 o 
   0  14   7       17.09       42.63     19.51 o 
   1  14   7      452.10      484.77     36.46 o 
   2  14   7       37.32       20.56     17.85 o 
   3  14   7      136.34       93.05     22.91 o 
  -2  15   7       23.53       44.76     24.08 o 
  -1  15   7      122.85       82.77     26.65 o 
   0  15   7       47.65       29.40     23.70 o 
   1  15   7      103.34       79.15     26.00 o 
   2  15   7       23.72       35.38     18.92 o 
   0  16   7        2.46        5.33     32.80 o 
   0   0   8    11911.35    12082.24    200.86 o 
   1   0   8    27147.67    27423.25    359.39 o 
   2   0   8    13741.86    13526.01    188.71 o 
   3   0   8     1120.75     1142.68     22.83 o 
   4   0   8     1391.69     1339.15     28.09 o 
   5   0   8      127.92      112.72     22.44 o 
   6   0   8       99.82      138.81     30.22 o 
   7   0   8      225.54      149.34     36.18 o 
  -7   1   8       29.16       60.67     29.57 o 
  -6   1   8      168.85      152.00     46.65 o 
  -5   1   8       19.69       22.15     18.11 o 
  -4   1   8     2842.12     2942.29     52.44 o 
  -3   1   8        2.48        1.14      6.82 o 
  -2   1   8     3632.46     3579.64     77.58 o 
  -1   1   8     4001.92     4106.31     55.56 o 
   0   1   8     1683.44     1659.85     27.93 o 
   1   1   8     3957.40     4081.03     65.57 o 
   2   1   8     3332.25     3222.40     58.44 o 
   3   1   8        0.19        3.68      7.08 o 
   4   1   8     2681.65     2723.54     48.37 o 
   5   1   8       24.12       18.86     19.41 o 
   6   1   8      211.21      229.74     35.00 o 
   7   1   8       27.96       32.10     29.08 o 
  -7   2   8      305.90      307.95     42.95 o 
  -6   2   8      613.90      693.82     46.32 o 
  -5   2   8     2105.72     2068.36     85.52 o 
  -4   2   8     5526.67     5492.74     84.13 o 
  -3   2   8      378.17      371.61     12.75 o 
  -2   2   8     1518.64     1565.88     30.71 o 
  -1   2   8     1979.07     2006.86     41.72 o 
   0   2   8       20.26       28.90      6.43 o 
   1   2   8     2223.41     2235.81     40.85 o 
   2   2   8     1823.51     1823.79     36.54 o 
   3   2   8      391.15      411.60     14.72 o 
   4   2   8     5426.96     5361.62     82.75 o 
   5   2   8     1903.05     1970.52     75.75 o 
   6   2   8      608.84      632.77     50.74 o 
   7   2   8      344.44      329.38     83.55 o 
  -7   3   8      214.51       78.20     48.06 o 
  -6   3   8      389.66      424.92     39.88 o 
  -5   3   8      800.42      766.15     34.41 o 
  -4   3   8     3934.08     3868.95     57.19 o 
  -3   3   8      622.21      591.37     18.20 o 
  -2   3   8    19044.90    19215.21    204.80 o 
  -1   3   8     3282.56     3400.29     43.42 o 
   0   3   8      118.13      132.05     11.70 o 
   1   3   8     3355.74     3357.14     57.24 o 
   2   3   8    19622.19    19986.13    232.71 o 
   3   3   8      537.13      528.06     19.38 o 
   4   3   8     3765.20     3783.67     78.09 o 
   5   3   8      773.51      844.06     50.08 o 
   6   3   8      418.28      342.33     42.10 o 
   7   3   8      233.13      212.44     39.80 o 
  -7   4   8       11.67        0.00     36.81 o 
  -6   4   8      288.42      297.26     28.11 o 
  -5   4   8       94.26       95.53     22.23 o 
  -4   4   8     1289.85     1220.42     31.78 o 
  -3   4   8     9652.13     9521.74    110.57 o 
  -2   4   8     4757.84     4650.61     66.11 o 
  -1   4   8      964.01      971.74     20.23 o 
   0   4   8     5380.83     5526.43     65.35 o 
   1   4   8     1103.03     1111.73     24.93 o 
   2   4   8     5014.53     4809.59     68.11 o 
   3   4   8     9452.62     9259.62    169.10 o 
   4   4   8     1188.29     1178.73     50.16 o 
   5   4   8      122.19      155.11     63.11 o 
   6   4   8      264.81      291.51     45.41 o 
   7   4   8       16.94       25.56     27.88 o 
  -7   5   8      186.19      239.18     69.88 o 
  -6   5   8       79.12      108.40     24.42 o 
  -5   5   8      182.94      213.57     26.46 o 
  -4   5   8      344.30      359.14     20.08 o 
  -3   5   8      622.49      603.17     19.25 o 
  -2   5   8      207.88      219.78     13.07 o 
  -1   5   8     5012.65     4981.33     81.27 o 
   0   5   8     1316.27     1349.55     25.07 o 
   1   5   8     5411.80     5345.64     66.17 o 
   2   5   8      195.96      194.66     12.34 o 
   3   5   8      617.03      594.16     26.98 o 
   4   5   8      315.62      299.63     56.85 o 
   5   5   8      191.95      274.17     34.99 o 
   6   5   8       80.75      101.44     60.39 o 
   7   5   8      169.81      152.07     52.54 o 
  -6   6   8      180.22      187.36     45.90 o 
  -5   6   8      671.64      681.07     31.90 o 
  -4   6   8       18.82       16.17     14.67 o 
  -3   6   8     1329.38     1324.20     28.97 o 
  -2   6   8     3993.35     4005.17     60.63 o 
  -1   6   8     1484.17     1530.38     35.08 o 
   0   6   8     1178.97     1197.68     27.20 o 
   1   6   8     1417.79     1417.47     28.26 o 
   2   6   8     3710.53     3821.15     60.72 o 
   3   6   8     1240.35     1285.21     39.64 o 
   4   6   8       30.23       34.10     20.27 o 
   5   6   8      749.68      740.50     61.40 o 
   6   6   8      186.37      144.79     35.24 o 
  -6   7   8      660.67      684.04     47.97 o 
  -5   7   8      130.61       91.38     18.08 o 
  -4   7   8      185.45      200.10     18.08 o 
  -3   7   8     1176.96     1160.41     28.02 o 
  -2   7   8     1584.46     1577.82     39.39 o 
  -1   7   8     3230.71     3155.51     50.01 o 
   0   7   8      131.42      162.35     19.62 o 
   1   7   8     3158.24     3061.23     47.04 o 
   2   7   8     1624.27     1619.63     37.01 o 
   3   7   8     1125.47     1085.19     37.69 o 
   4   7   8      184.18      190.52     29.22 o 
   5   7   8      111.02      121.41     28.55 o 
   6   7   8      648.21      612.04     67.21 o 
  -6   8   8      154.77      112.32     42.38 o 
  -5   8   8      594.70      599.46     32.13 o 
  -4   8   8      986.45     1029.99     44.39 o 
  -3   8   8      470.90      521.22     22.64 o 
  -2   8   8      277.47      274.23     19.75 o 
  -1   8   8     2588.71     2666.19     55.69 o 
   0   8   8       12.20       14.34      8.87 o 
   1   8   8     2640.61     2645.47     49.57 o 
   2   8   8      332.37      333.92     19.72 o 
   3   8   8      476.05      496.46     32.12 o 
   4   8   8      965.63      986.45     54.45 o 
   5   8   8      600.07      613.58     50.11 o 
   6   8   8      160.63      138.66     34.46 o 
  -6   9   8      148.58       52.56     31.93 o 
  -5   9   8      405.59      439.09     35.95 o 
  -4   9   8      547.67      539.03     51.20 o 
  -3   9   8      229.71      214.49     18.01 o 
  -2   9   8     1201.75     1117.68     37.13 o 
  -1   9   8     1370.82     1340.95     39.23 o 
   0   9   8     4153.66     4160.90     67.30 o 
   1   9   8     1373.90     1358.89     35.02 o 
   2   9   8     1327.75     1317.11     38.28 o 
   3   9   8      232.87      243.91     23.67 o 
   4   9   8      503.15      538.98     34.63 o 
   5   9   8      361.99      347.47     77.86 o 
   6   9   8      139.30       76.01     23.86 o 
  -5  10   8      355.69      321.25     33.96 o 
  -4  10   8      245.97      245.86     29.09 o 
  -3  10   8      980.26     1041.63     48.74 o 
  -2  10   8      698.26      668.85     34.09 o 
  -1  10   8     2803.38     2749.78     62.02 o 
   0  10   8     2746.63     2756.16     52.83 o 
   1  10   8     2855.93     2834.51     55.07 o 
   2  10   8      773.62      771.46     37.52 o 
   3  10   8     1055.35     1083.74     42.30 o 
   4  10   8      246.39      273.93     28.49 o 
   5  10   8      282.52      262.35     80.30 o 
  -5  11   8       35.38       52.62     24.46 o 
  -4  11   8      784.02      852.62     50.85 o 
  -3  11   8      311.22      263.26     40.09 o 
  -2  11   8     1800.15     1682.96     50.11 o 
  -1  11   8      280.38      285.30     24.68 o 
   0  11   8      289.27      332.02     20.41 o 
   1  11   8      243.92      232.23     18.98 o 
   2  11   8     1876.17     1967.67     46.86 o 
   3  11   8      294.55      302.99     27.59 o 
   4  11   8      735.05      742.42     40.68 o 
   5  11   8       28.89       17.73     71.04 o 
  -4  12   8      293.86      322.34     46.74 o 
  -3  12   8      141.13      115.76     33.85 o 
  -2  12   8       52.24       32.35     16.27 o 
  -1  12   8       75.43       60.67     17.64 o 
   0  12   8      116.60      100.62     18.92 o 
   1  12   8       61.56       59.08     14.36 o 
   2  12   8       80.10       48.00     16.74 o 
   3  12   8      149.97      142.33     23.38 o 
   4  12   8      256.19      280.57     39.10 o 
  -4  13   8       41.13       24.76     31.32 o 
  -3  13   8      162.99      178.91     40.42 o 
  -2  13   8      343.63      349.59     36.05 o 
  -1  13   8      284.41      302.58     26.88 o 
   0  13   8       44.24       42.84     18.10 o 
   1  13   8      280.05      278.60     23.32 o 
   2  13   8      348.05      328.01     28.25 o 
   3  13   8      171.16      207.73     26.36 o 
   4  13   8       44.34       73.63     23.14 o 
  -3  14   8       27.17       23.16     33.15 o 
  -2  14   8      444.72      494.04     39.51 o 
  -1  14   8       78.93       71.31     21.43 o 
   0  14   8      692.79      669.44     42.26 o 
   1  14   8       76.64       93.12     22.16 o 
   2  14   8      418.14      380.72     31.04 o 
   3  14   8       23.40       28.83     20.43 o 
  -2  15   8      200.75      226.27     32.93 o 
  -1  15   8       80.19       89.78     26.53 o 
   0  15   8       77.33       65.20     26.41 o 
   1  15   8       84.63       93.06     65.48 o 
   2  15   8      207.41      173.09     26.96 o 
   1   0   9     1832.42     1798.92     37.62 o 
   2   0   9     2113.36     2162.86     62.29 o 
   3   0   9     3351.21     3223.54     53.06 o 
   4   0   9     2565.93     2435.55     48.17 o 
   5   0   9       64.33       63.14     21.01 o 
   6   0   9      275.08      273.75     37.88 o 
   7   0   9       86.17       47.25     37.81 o 
  -7   1   9      489.87      553.20     53.11 o 
  -6   1   9      193.00      222.65     29.80 o 
  -5   1   9      991.63      977.62     48.57 o 
  -4   1   9       10.86       13.68     10.82 o 
  -3   1   9     4585.46     4456.81     58.25 o 
  -2   1   9      206.73      224.71     15.93 o 
  -1   1   9    14909.72    15167.13    177.78 o 
   0   1   9      549.51      579.76     16.32 o 
   1   1   9    14899.25    15086.57    206.05 o 
   2   1   9      199.43      209.06     14.62 o 
   3   1   9     4570.13     4435.72     64.73 o 
   4   1   9       12.02       14.77     16.56 o 
   5   1   9      844.55      835.85     83.36 o 
   6   1   9      185.60      200.27     35.25 o 
   7   1   9      447.53      495.64     51.53 o 
  -7   2   9       88.51       45.99     46.46 o 
  -6   2   9       13.68        0.00     20.55 o 
  -5   2   9      120.63      119.67     18.63 o 
  -4   2   9     5964.34     5990.36     77.45 o 
  -3   2   9     3833.20     3718.62     51.89 o 
  -2   2   9     8251.01     8258.72    104.24 o 
  -1   2   9      410.25      436.48     15.38 o 
   0   2   9      768.26      786.05     19.05 o 
   1   2   9      532.09      562.58     20.10 o 
   2   2   9     7960.33     7839.56    118.97 o 
   3   2   9     3631.68     3687.23     54.69 o 
   4   2   9     5725.94     5809.46    147.13 o 
   5   2   9      139.11      126.47     24.85 o 
   6   2   9       17.69       25.09     25.29 o 
   7   2   9       91.76       73.79     33.39 o 
  -7   3   9       87.80      126.68     50.96 o 
  -6   3   9      339.87      307.85     47.94 o 
  -5   3   9       95.98       91.45     22.48 o 
  -4   3   9      283.67      283.78     15.63 o 
  -3   3   9     1365.55     1361.40     29.07 o 
  -2   3   9     4547.88     4605.26     65.11 o 
  -1   3   9     4783.56     4687.50     57.14 o 
   0   3   9     5493.67     5572.91     73.51 o 
   1   3   9     4949.58     4790.79     75.90 o 
   2   3   9     4091.69     4146.87     71.81 o 
   3   3   9     1385.70     1430.32     40.34 o 
   4   3   9      280.04      248.06     34.68 o 
   5   3   9       49.74       15.96     20.10 o 
   6   3   9      395.33      388.89     43.69 o 
   7   3   9       64.60       63.11     31.43 o 
  -7   4   9      280.49      324.35     63.20 o 
  -6   4   9      109.20       75.66     26.90 o 
  -5   4   9     2021.58     1940.61     56.98 o 
  -4   4   9     1151.88     1102.35     32.67 o 
  -3   4   9     1325.44     1299.16     28.43 o 
  -2   4   9     5173.66     5252.86     66.28 o 
  -1   4   9     1623.40     1556.01     26.99 o 
   0   4   9      655.99      651.50     25.55 o 
   1   4   9     1855.08     1809.80     33.55 o 
   2   4   9     5451.07     5438.79     76.25 o 
   3   4   9     1300.29     1332.73     67.38 o 
   4   4   9     1191.79     1104.33     38.16 o 
   5   4   9     2039.08     2024.44     78.24 o 
   6   4   9       77.54       74.64     31.06 o 
   7   4   9      319.62      400.69     49.15 o 
  -6   5   9      538.93      561.54     38.83 o 
  -5   5   9      422.82      381.99     34.04 o 
  -4   5   9      448.98      502.72     38.97 o 
  -3   5   9     1657.92     1716.07     37.25 o 
  -2   5   9     1231.02     1187.91     26.42 o 
  -1   5   9     2319.33     2251.79     35.39 o 
   0   5   9       31.64       39.11      7.27 o 
   1   5   9     2381.76     2357.08     41.62 o 
   2   5   9     1204.87     1139.03     27.65 o 
   3   5   9     1706.52     1683.13     45.64 o 
   4   5   9      376.09      415.82     35.07 o 
   5   5   9      406.36      397.92     40.96 o 
   6   5   9      558.59      575.48     51.86 o 
  -6   6   9      179.50      169.78     25.65 o 
  -5   6   9      208.07      249.94     29.91 o 
  -4   6   9      621.21      639.80     25.42 o 
  -3   6   9      202.00      215.41     16.07 o 
  -2   6   9     3634.61     3595.78     56.88 o 
  -1   6   9      688.77      677.32     50.76 o 
   0   6   9     2404.39     2343.86     37.27 o 
   1   6   9      638.61      666.72     24.14 o 
   2   6   9     3784.15     3620.51     58.37 o 
   3   6   9      212.92      185.81     18.77 o 
   4   6   9      668.28      673.67     67.40 o 
   5   6   9      210.45      233.05     34.83 o 
   6   6   9      172.85      191.42     37.46 o 
  -6   7   9       29.71       27.21     30.15 o 
  -5   7   9      228.26      269.74     60.37 o 
  -4   7   9     1458.53     1482.74     47.82 o 
  -3   7   9      848.24      870.81     28.27 o 
  -2   7   9     2896.18     2898.58     57.80 o 
  -1   7   9     2532.53     2520.80     43.44 o 
   0   7   9     3123.15     3003.51     50.70 o 
   1   7   9     2519.22     2507.44     65.78 o 
   2   7   9     2908.85     2926.96     59.34 o 
   3   7   9      850.45      847.39     34.18 o 
   4   7   9     1456.97     1424.77     63.64 o 
   5   7   9      214.80      193.53     33.04 o 
   6   7   9       31.00       20.29     27.14 o 
  -6   8   9      340.92      335.13     38.39 o 
  -5   8   9       73.21       60.16     18.48 o 
  -4   8   9      315.76      339.43     22.41 o 
  -3   8   9      712.58      673.60     37.00 o 
  -2   8   9      803.21      775.06     30.89 o 
  -1   8   9     4933.33     4882.81     85.84 o 
   0   8   9     2619.82     2667.99     48.54 o 
   1   8   9     5036.19     4933.90     68.02 o 
   2   8   9      732.28      753.48     35.87 o 
   3   8   9      736.03      648.59     27.34 o 
   4   8   9      301.29      309.05     70.45 o 
   5   8   9       49.16       27.41     26.34 o 
   6   8   9      332.08      397.39     47.59 o 
  -6   9   9       23.78       61.84     33.85 o 
  -5   9   9       94.65       83.21     23.23 o 
  -4   9   9      978.80     1030.46     46.51 o 
  -3   9   9     3170.07     3042.95     85.10 o 
  -2   9   9      755.23      777.90     42.03 o 
  -1   9   9      446.70      445.31     25.18 o 
   0   9   9     2145.31     2316.42     50.39 o 
   1   9   9      493.02      504.96     20.07 o 
   2   9   9      822.30      890.73     30.32 o 
   3   9   9     3058.88     3046.15     73.33 o 
   4   9   9      932.92      995.67     44.05 o 
   5   9   9       95.11       83.29     53.10 o 
   6   9   9       27.15       20.32     21.64 o 
  -5  10   9       15.25        2.56     28.95 o 
  -4  10   9     1223.52     1171.18     63.60 o 
  -3  10   9       99.36      118.67     40.13 o 
  -2  10   9      187.50      225.99     24.45 o 
  -1  10   9       60.14       73.51     15.98 o 
   0  10   9     1363.16     1356.51     35.83 o 
   1  10   9       54.57       64.86     13.71 o 
   2  10   9      189.10      205.44     21.87 o 
   3  10   9       86.24      119.14     38.02 o 
   4  10   9     1107.67     1073.30     46.27 o 
   5  10   9        9.52        0.00     35.01 o 
  -5  11   9      301.62      294.52     33.70 o 
  -4  11   9      299.45      275.31     42.71 o 
  -3  11   9       74.52       76.45     23.49 o 
  -2  11   9      412.26      395.07     26.80 o 
  -1  11   9       55.09       39.00     15.49 o 
   0  11   9      474.25      460.79     28.17 o 
   1  11   9       41.40       20.05     12.41 o 
   2  11   9      468.55      499.60     28.40 o 
   3  11   9       94.63       75.82     19.02 o 
   4  11   9      322.03      306.57     35.29 o 
   5  11   9      272.60      240.23     35.72 o 
  -4  12   9       39.15        2.25     28.65 o 
  -3  12   9      579.47      572.10     55.75 o 
  -2  12   9      269.51      270.36     31.60 o 
  -1  12   9      271.32      297.78     27.98 o 
   0  12   9      211.75      210.15     23.36 o 
   1  12   9      301.59      314.66     25.07 o 
   2  12   9      255.82      171.81     22.68 o 
   3  12   9      636.40      627.92     37.33 o 
   4  12   9       37.05       35.33     20.06 o 
  -4  13   9        5.91        9.19     28.37 o 
  -3  13   9       52.93       34.04     30.33 o 
  -2  13   9      136.73      125.64     23.56 o 
  -1  13   9       12.61        1.61     16.21 o 
   0  13   9      176.64      166.72     23.36 o 
   1  13   9       16.48        0.00     13.12 o 
   2  13   9      117.67      119.49     21.74 o 
   3  13   9       47.77       33.57     19.99 o 
   4  13   9        4.28        9.84     20.02 o 
  -3  14   9       32.00       21.47     32.40 o 
  -2  14   9        3.66        3.09     28.37 o 
  -1  14   9      718.26      787.77     39.63 o 
   0  14   9        1.67       14.10     18.48 o 
   1  14   9      664.54      697.87     38.52 o 
   2  14   9        2.50       24.20     17.87 o 
   3  14   9       40.96       30.86     20.23 o 
  -2  15   9      199.30      310.85     50.59 o 
  -1  15   9      258.70      265.77     33.86 o 
   0  15   9      302.50      307.44     42.82 o 
   1  15   9      229.59      173.03     31.92 o 
   2  15   9      198.41      179.17     26.25 o 
   0   0  10     2432.51     2597.76     64.16 o 
   1   0  10        0.83        3.38      7.78 o 
   2   0  10     5146.26     5106.04     84.55 o 
   3   0  10      549.41      526.30     24.47 o 
   4   0  10       14.32        3.66     12.46 o 
   5   0  10       45.22       21.06     19.98 o 
   6   0  10      102.52       43.93     39.48 o 
   7   0  10       20.85       37.67     28.18 o 
  -7   1  10       73.25       96.11     34.96 o 
  -6   1  10       62.54        4.61     21.90 o 
  -5   1  10      598.98      542.98     39.36 o 
  -4   1  10      912.53      906.83     27.94 o 
  -3   1  10       49.29       37.82      6.69 o 
  -2   1  10     5311.88     5290.56     88.56 o 
  -1   1  10     1878.16     1777.72     31.08 o 
   0   1  10     3478.34     3554.95     50.78 o 
   1   1  10     1812.79     1795.09     38.27 o 
   2   1  10     5190.69     5409.97     87.04 o 
   3   1  10       68.69       69.99     12.72 o 
   4   1  10      894.75      860.24     45.08 o 
   5   1  10      590.48      635.13     71.52 o 
   6   1  10       71.87       89.59     29.81 o 
   7   1  10       84.86      161.14     75.27 o 
  -7   2  10      345.57      416.76     69.20 o 
  -6   2  10      324.70      396.75     78.93 o 
  -5   2  10     2537.32     2635.38     81.87 o 
  -4   2  10     2197.33     2155.09     45.50 o 
  -3   2  10     1353.53     1345.76     32.79 o 
  -2   2  10      492.90      504.67     20.69 o 
  -1   2  10     8146.83     8184.35    104.73 o 
   0   2  10       52.22       51.65      7.84 o 
   1   2  10     8598.89     8488.35    122.17 o 
   2   2  10      563.53      604.58     22.48 o 
   3   2  10     1394.76     1354.88     37.30 o 
   4   2  10     2127.60     2024.85     91.66 o 
   5   2  10     2601.31     2693.47     67.79 o 
   6   2  10      292.04      331.73     65.59 o 
   7   2  10      370.05      381.03     48.06 o 
  -7   3  10      192.56      195.04     57.39 o 
  -6   3  10     1733.22     1776.26     82.31 o 
  -5   3  10      928.04      938.08     33.65 o 
  -4   3  10      357.21      389.67     21.75 o 
  -3   3  10     5174.44     5020.79     67.13 o 
  -2   3  10      107.42      126.64     10.92 o 
  -1   3  10     2275.24     2289.21     33.06 o 
   0   3  10       95.27       87.40      8.86 o 
   1   3  10     2441.16     2312.95     46.73 o 
   2   3  10       88.23       99.33     11.91 o 
   3   3  10     5015.44     5017.53    108.20 o 
   4   3  10      404.89      431.72     26.83 o 
   5   3  10      948.66     1047.71     57.09 o 
   6   3  10     1701.62     1886.90     82.07 o 
   7   3  10      182.21      206.52     65.59 o 
  -7   4  10       95.88      102.73     51.29 o 
  -6   4  10      254.64      379.03     55.21 o 
  -5   4  10      491.54      477.22     25.95 o 
  -4   4  10     1907.85     1926.60     45.61 o 
  -3   4  10      823.44      789.09     22.14 o 
  -2   4  10     2422.16     2345.52     36.03 o 
  -1   4  10     3017.40     3118.12     38.50 o 
   0   4  10      989.63      954.61     20.38 o 
   1   4  10     3175.80     3161.85     50.92 o 
   2   4  10     2480.50     2361.52     42.85 o 
   3   4  10      827.40      807.29     51.95 o 
   4   4  10     2039.41     2060.41     53.97 o 
   5   4  10      475.13      441.44     63.79 o 
   6   4  10      224.69      177.34     37.71 o 
   7   4  10      108.34      138.12     37.19 o 
  -6   5  10      494.86      516.14     36.29 o 
  -5   5  10      794.73      812.64     49.62 o 
  -4   5  10      701.57      694.46     23.20 o 
  -3   5  10      621.66      616.60     28.07 o 
  -2   5  10      519.12      497.56     16.65 o 
  -1   5  10     5277.75     5293.61     59.83 o 
   0   5  10     3245.78     3174.62     45.26 o 
   1   5  10     5335.46     5308.08     76.73 o 
   2   5  10      591.88      559.89     20.52 o 
   3   5  10      692.44      663.23     29.81 o 
   4   5  10      654.68      660.43     32.75 o 
   5   5  10      810.52      853.55     53.54 o 
   6   5  10      528.36      579.40     53.07 o 
  -6   6  10      285.56      282.41     46.56 o 
  -5   6  10      244.24      238.18     24.87 o 
  -4   6  10      570.22      645.28     25.70 o 
  -3   6  10     1164.41     1178.36     36.27 o 
  -2   6  10      378.40      386.51     17.12 o 
  -1   6  10      386.91      423.09     18.05 o 
   0   6  10       26.49       28.56      7.76 o 
   1   6  10      392.15      440.11     33.30 o 
   2   6  10      378.22      393.50     18.59 o 
   3   6  10     1114.39     1075.02     38.11 o 
   4   6  10      586.67      564.86     43.43 o 
   5   6  10      246.40      222.30     35.04 o 
   6   6  10      279.10      221.52     39.56 o 
  -6   7  10      102.57       65.61     22.66 o 
  -5   7  10       83.16      120.94     25.28 o 
  -4   7  10      215.81      200.08     18.21 o 
  -3   7  10      746.98      728.05     32.86 o 
  -2   7  10     1174.06     1148.39     33.16 o 
  -1   7  10     1143.16     1202.82     46.61 o 
   0   7  10       36.13       42.24      8.62 o 
   1   7  10     1282.75     1283.16     28.29 o 
   2   7  10     1191.82     1140.73     32.64 o 
   3   7  10      728.31      716.76     32.39 o 
   4   7  10      223.26      236.43     32.01 o 
   5   7  10      101.50      108.24     28.67 o 
   6   7  10      104.10      136.84     34.46 o 
  -6   8  10      190.96      166.62     37.74 o 
  -5   8  10      374.23      353.53     36.71 o 
  -4   8  10     1577.74     1655.27     43.01 o 
  -3   8  10     1773.53     1800.42    128.40 o 
  -2   8  10      586.86      576.61     32.15 o 
  -1   8  10     2722.49     2639.32     56.50 o 
   0   8  10      362.35      400.94     23.82 o 
   1   8  10     2711.22     2723.04     45.66 o 
   2   8  10      746.14      753.14     27.17 o 
   3   8  10     1844.52     1851.78     45.33 o 
   4   8  10     1575.43     1473.88    162.06 o 
   5   8  10      399.62      363.56     45.97 o 
   6   8  10      184.70      136.46     37.15 o 
  -5   9  10      608.94      579.13     57.43 o 
  -4   9  10      442.04      482.23     36.89 o 
  -2   9  10     1894.63     1808.62     63.56 o 
  -1   9  10      926.70      914.23     33.64 o 
   0   9  10     5192.94     5100.72     79.48 o 
   1   9  10      867.09      878.81     38.67 o 
   2   9  10     1775.02     1818.71     44.13 o 
   4   9  10      458.09      452.46     38.57 o 
   5   9  10      551.93      428.53     74.13 o 
  -5  10  10      339.71      308.51     49.75 o 
  -4  10  10      194.02      218.58     37.98 o 
  -3  10  10      418.79      433.11     35.58 o 
  -2  10  10      139.74      141.79     19.20 o 
  -1  10  10     2711.94     2695.47     62.24 o 
   0  10  10      217.72      221.18     25.69 o 
   1  10  10     2801.83     2815.12     55.88 o 
   2  10  10      131.41      131.23     16.74 o 
   3  10  10      463.45      471.32     53.00 o 
   4  10  10      199.84      219.77     26.84 o 
   5  10  10      322.01      295.97    103.71 o 
  -4  11  10       60.14       77.17     30.43 o 
  -3  11  10      608.87      599.33     49.56 o 
  -2  11  10      317.99      320.73     31.94 o 
  -1  11  10      340.72      381.40     26.25 o 
   0  11  10      755.89      784.60     34.23 o 
   1  11  10      280.12      284.32     29.96 o 
   2  11  10      311.45      238.29     21.13 o 
   3  11  10      633.51      669.41     36.76 o 
   4  11  10       53.79       86.23     45.25 o 
   5  11  10      105.94       86.15     25.22 o 
  -4  12  10      313.32      315.30     46.56 o 
  -3  12  10       67.86       62.06     25.21 o 
  -2  12  10       43.43       53.48     26.16 o 
  -1  12  10      206.83      228.46     23.62 o 
   0  12  10      588.12      624.63     33.23 o 
   1  12  10      201.49      176.47     18.66 o 
   2  12  10       56.12       50.07     17.84 o 
   3  12  10       76.94       46.86     18.92 o 
   4  12  10      311.88      325.83     40.92 o 
  -3  13  10       18.58        0.00     25.51 o 
  -2  13  10      200.63      219.13     33.91 o 
  -1  13  10       96.13       85.99     20.56 o 
   0  13  10        2.41        0.00     15.56 o 
   1  13  10       92.09       84.20     20.44 o 
   2  13  10      229.58      246.84     26.65 o 
   3  13  10       22.97       10.61     17.21 o 
   4  13  10       63.19       64.28     38.59 o 
  -3  14  10       42.33       51.11     33.24 o 
  -2  14  10      396.05      431.95     43.10 o 
  -1  14  10       68.39       69.32     21.05 o 
   0  14  10      392.03      408.57     32.06 o 
   1  14  10       61.77       68.18     21.70 o 
   2  14  10      353.59      283.22     45.70 o 
   3  14  10       40.33       29.46     20.89 o 
  -1  15  10      103.34      119.41     24.16 o 
   0  15  10        5.49       43.10     22.01 o 
   1  15  10      109.22      116.61     29.16 o 
   1   0  11     1510.00     1611.35     37.06 o 
   2   0  11     1384.40     1392.09     36.39 o 
   3   0  11     3678.86     3707.32     70.76 o 
   4   0  11        0.21        3.60     12.67 o 
   5   0  11       49.38       22.44     19.56 o 
   6   0  11       75.29       31.09     41.59 o 
   7   0  11      100.75      142.25     64.12 o 
  -7   1  11       83.85       48.32     32.02 o 
  -6   1  11     1229.32     1361.45     60.51 o 
  -5   1  11      547.55      585.98     41.16 o 
  -4   1  11       47.66       52.37     11.65 o 
  -3   1  11      615.53      636.12     27.63 o 
  -2   1  11      965.33      968.22     34.92 o 
  -1   1  11     4109.57     4274.05     60.79 o 
   0   1  11       59.57       52.69      7.89 o 
   1   1  11     4357.54     4452.51     74.25 o 
   2   1  11      857.18      833.73     27.81 o 
   3   1  11      590.29      583.95     25.84 o 
   4   1  11       53.65       64.10     20.01 o 
   5   1  11      597.43      626.68     47.03 o 
   6   1  11     1210.31     1292.30     70.00 o 
   7   1  11       81.29       49.33     32.61 o 
  -7   2  11       25.86        0.00     42.95 o 
  -6   2  11      353.99      379.13     38.59 o 
  -5   2  11       14.08       56.88     22.82 o 
  -4   2  11     4110.13     4064.85     71.44 o 
  -3   2  11     1591.42     1620.03     65.60 o 
  -2   2  11     2109.74     2008.92     36.16 o 
  -1   2  11     3787.76     3920.46     58.00 o 
   0   2  11      134.68      155.20     10.60 o 
   1   2  11     3932.75     4134.11     68.92 o 
   2   2  11     2081.82     1989.26     43.50 o 
   3   2  11     1614.36     1572.39     40.10 o 
   4   2  11     3879.21     3859.50     97.46 o 
   5   2  11       13.87       19.48     17.07 o 
   6   2  11      369.14      334.05     66.84 o 
   7   2  11       27.27       19.23     29.86 o 
  -7   3  11       18.27       40.60     47.87 o 
  -6   3  11     1631.75     1726.49     89.04 o 
  -5   3  11      802.31      793.84     31.25 o 
  -4   3  11     1880.00     1817.34     42.97 o 
  -3   3  11      519.79      501.63     20.23 o 
  -2   3  11     2237.01     2170.28     39.88 o 
  -1   3  11     6429.83     6259.96     84.18 o 
   0   3  11    10690.07    10230.77    126.57 o 
   1   3  11     6400.95     6185.74     97.42 o 
   2   3  11     2328.99     2238.24     46.71 o 
   3   3  11      654.21      649.03     25.23 o 
   4   3  11     1794.41     1755.51     50.94 o 
   5   3  11      795.73      801.85     51.80 o 
   6   3  11     1657.53     1861.29     82.68 o 
   7   3  11       13.20        0.00     29.51 o 
  -6   4  11      207.32      169.99     43.84 o 
  -5   4  11     2627.73     2632.03     57.67 o 
  -4   4  11      788.34      825.71     35.00 o 
  -3   4  11      109.33      108.92     12.66 o 
  -2   4  11      505.77      497.25     19.82 o 
  -1   4  11     4714.32     4626.52     53.43 o 
   0   4  11      727.84      731.71     18.67 o 
   1   4  11     4935.60     4792.95     70.00 o 
   2   4  11      545.76      557.98     20.73 o 
   3   4  11      118.53      112.89     17.19 o 
   4   4  11      775.20      791.51     35.02 o 
   5   4  11     2596.43     2563.91     91.94 o 
   6   4  11      205.25      137.29     44.10 o 
  -6   5  11      737.90      786.69     72.16 o 
  -5   5  11      794.46      845.15     33.33 o 
  -4   5  11      169.08      161.34     17.42 o 
  -3   5  11      632.83      605.33     23.47 o 
  -2   5  11     2632.10     2602.46     47.54 o 
  -1   5  11     1809.50     1813.57     35.11 o 
   0   5  11     1795.48     1745.32     30.31 o 
   1   5  11     1703.91     1713.25     36.44 o 
   2   5  11     2551.76     2573.95     47.27 o 
   3   5  11      690.02      665.64     33.75 o 
   4   5  11      144.67      138.12     19.12 o 
   5   5  11      764.83      789.33     52.36 o 
   6   5  11      747.40      776.52     59.66 o 
  -6   6  11      136.03      128.98     24.11 o 
  -5   6  11      389.77      385.32     26.12 o 
  -4   6  11      199.12      190.19     15.33 o 
  -3   6  11      585.96      599.66     24.16 o 
  -2   6  11       28.90       23.00     10.12 o 
  -1   6  11      394.60      431.24     18.04 o 
   0   6  11      200.19      195.55     12.09 o 
   1   6  11      362.79      371.34     16.21 o 
   2   6  11       25.97       29.56      9.74 o 
   3   6  11      603.62      599.67     30.10 o 
   4   6  11      213.30      229.03     31.88 o 
   5   6  11      379.03      408.39     43.56 o 
   6   6  11      113.05       92.14     33.71 o 
  -6   7  11       15.82       30.59     19.47 o 
  -5   7  11       17.91        0.00     21.71 o 
  -4   7  11       80.65       94.22     14.76 o 
  -3   7  11      726.13      709.18     62.64 o 
  -2   7  11      957.48      953.84     40.58 o 
  -1   7  11      233.10      258.38     16.04 o 
   0   7  11      386.53      366.38     15.93 o 
   1   7  11      242.78      262.09     14.85 o 
   2   7  11     1009.57     1043.14     57.10 o 
   3   7  11      736.76      713.04     34.65 o 
   4   7  11       54.12       60.91     23.88 o 
   5   7  11       20.41       24.30     24.01 o 
   6   7  11        6.82       22.67     27.51 o 
  -6   8  11      135.42      147.02     26.91 o 
  -5   8  11      112.16      117.08     26.19 o 
  -4   8  11       59.15       51.14     17.17 o 
  -2   8  11      535.94      573.27     33.45 o 
  -1   8  11     1959.78     2016.79     48.47 o 
   0   8  11      415.15      433.60     18.08 o 
   1   8  11     2205.00     2176.52     40.02 o 
   2   8  11      532.76      557.78     31.74 o 
   4   8  11       72.31      117.25     28.04 o 
   5   8  11       99.29      107.48     31.28 o 
   6   8  11      132.53      136.35     37.52 o 
  -5   9  11      391.51      364.11     51.20 o 
  -4   9  11       62.95       57.36     22.30 o 
  -3   9  11     2329.81     2374.84    115.06 o 
  -2   9  11      103.92      144.83     38.31 o 
  -1   9  11       75.97       95.43     30.88 o 
   0   9  11      966.91     1048.98     32.02 o 
   1   9  11      138.23      137.34     14.03 o 
   3   9  11     2297.42     2272.17     63.57 o 
   4   9  11       55.68       79.05     25.10 o 
   5   9  11      389.54      283.64     42.86 o 
  -4  10  11     1553.72     1631.64     62.90 o 
  -3  10  11        6.64        2.86     30.48 o 
  -2  10  11      581.40      628.28     40.54 o 
  -1  10  11     2511.52     2507.64     59.53 o 
   0  10  11      327.27      335.81     21.46 o 
   1  10  11     2516.87     2504.57     52.88 o 
   2  10  11      660.25      730.39     29.92 o 
   3  10  11        6.58       37.67    119.88 o 
   4  10  11     1489.62     1571.24     56.77 o 
   5  10  11      262.87      206.14     59.75 o 
  -4  11  11      206.57      244.74     41.07 o 
  -3  11  11       94.45      100.44     25.89 o 
  -2  11  11       12.31        0.00     17.87 o 
  -1  11  11      249.13      295.59     24.11 o 
   0  11  11     1173.32     1168.57     41.11 o 
   1  11  11      247.06      230.55     19.66 o 
   2  11  11       30.02        5.79     13.07 o 
   3  11  11       96.66       93.49     21.22 o 
   4  11  11      238.67      282.66     38.70 o 
   5  11  11       41.69       51.29     39.52 o 
  -4  12  11        0.34        0.00     26.21 o 
  -3  12  11       87.86       81.92     27.17 o 
  -2  12  11       25.77       13.31     21.18 o 
  -1  12  11      193.76      174.82     22.19 o 
   0  12  11      249.46      247.58     24.39 o 
   1  12  11      217.73      198.06     24.03 o 
   2  12  11       22.66        0.00     14.76 o 
   3  12  11       98.17       81.69     21.64 o 
   4  12  11        0.12       11.18     19.66 o 
  -3  13  11      119.60       97.21     28.42 o 
  -2  13  11      106.51       82.91     26.52 o 
  -1  13  11      489.30      468.54     31.60 o 
   0  13  11       65.97       36.20     21.78 o 
   1  13  11      481.30      433.86     47.82 o 
   2  13  11      103.46       79.56     21.01 o 
   3  13  11      109.95       87.86     21.92 o 
  -2  14  11      170.34      231.36     37.03 o 
  -1  14  11       30.32       38.21     19.06 o 
   0  14  11      116.16      121.83     22.84 o 
   1  14  11       23.83        0.00     19.20 o 
   2  14  11      178.98      216.95     26.67 o 
  -1  15  11       79.32       47.29     29.62 o 
   0  15  11        2.82        8.01     20.69 o 
   1  15  11       82.70       70.77     27.36 o 
   0   0  12     1441.48     1469.72     40.74 o 
   1   0  12       80.45       96.21     11.99 o 
   2   0  12      529.98      463.21     23.00 o 
   3   0  12     1015.56     1033.60     34.33 o 
   4   0  12      691.39      687.07     32.16 o 
   5   0  12      106.87      107.42     25.18 o 
   6   0  12      166.06      140.89     51.15 o 
   7   0  12        0.63       39.69     31.68 o 
  -7   1  12       12.32        3.19     43.93 o 
  -6   1  12        4.33        5.41     23.30 o 
  -5   1  12       73.18       90.56     24.63 o 
  -4   1  12      312.40      325.72     34.34 o 
  -3   1  12       32.34       28.84     13.11 o 
  -2   1  12      941.51      894.12     30.66 o 
  -1   1  12     2882.65     2913.83     45.02 o 
   0   1  12     4134.35     4196.35     59.89 o 
   1   1  12     2645.87     2693.93     53.59 o 
   2   1  12     1018.34      966.62     30.15 o 
   3   1  12        9.76        8.43     11.24 o 
   4   1  12      293.42      293.78     29.26 o 
   5   1  12       87.71      122.46     25.47 o 
   6   1  12       12.72       36.14     27.96 o 
   7   1  12       15.00       12.77     29.62 o 
  -7   2  12      321.70      414.98     70.14 o 
  -6   2  12      449.66      472.88     73.19 o 
  -5   2  12      921.66      937.96     49.51 o 
  -4   2  12      303.32      291.83     45.11 o 
  -3   2  12     1031.01     1001.77     35.59 o 
  -2   2  12     1677.27     1699.61     49.82 o 
  -1   2  12     6525.02     6147.08     84.14 o 
   0   2  12     2369.86     2310.68     39.00 o 
   1   2  12     6949.11     6455.05     99.44 o 
   2   2  12     1740.48     1829.95     44.31 o 
   3   2  12     1032.28     1015.04     32.53 o 
   4   2  12      302.24      295.96     28.68 o 
   5   2  12      800.16      800.27     39.45 o 
   6   2  12      478.90      430.10     47.51 o 
   7   2  12      356.33      437.54     52.58 o 
  -6   3  12     2193.91     2201.25     82.22 o 
  -5   3  12     1197.48     1161.19     69.80 o 
  -4   3  12      323.96      295.76     24.91 o 
  -3   3  12     7108.46     6918.01    117.45 o 
  -2   3  12      353.00      341.10     20.17 o 
  -1   3  12     2171.61     2077.38     37.87 o 
   0   3  12      417.10      394.02     16.21 o 
   1   3  12     2021.35     2033.89     44.68 o 
   2   3  12      406.95      368.11     20.50 o 
   3   3  12     6893.42     6831.81    141.26 o 
   4   3  12      274.12      291.23     36.69 o 
   5   3  12     1239.00     1124.74     75.53 o 
   6   3  12     2210.52     2377.87     94.47 o 
  -6   4  12       25.83        0.00     26.09 o 
  -5   4  12      113.94      155.18     18.95 o 
  -4   4  12     1748.00     1674.17     59.56 o 
  -3   4  12      725.58      725.33     35.21 o 
  -2   4  12    12928.90    12890.14    163.45 o 
  -1   4  12     1717.67     1729.83     30.01 o 
   0   4  12      109.50      136.50     19.18 o 
   1   4  12     1728.20     1752.39     47.86 o 
   2   4  12    13277.06    13116.74    165.90 o 
   3   4  12      766.28      758.97     32.80 o 
   4   4  12     1614.06     1612.70     49.86 o 
   5   4  12       97.66      136.93     33.19 o 
   6   4  12       25.85        0.00     26.17 o 
  -6   5  12      636.57      649.49     96.65 o 
  -5   5  12      317.31      339.30     24.27 o 
  -4   5  12      106.16       94.30     19.13 o 
  -3   5  12      685.07      656.85     24.47 o 
  -2   5  12      987.14      983.29     27.79 o 
  -1   5  12     5272.95     5365.21     67.11 o 
   0   5  12     3802.39     3602.13     49.38 o 
   1   5  12     5151.37     5083.07     77.74 o 
   2   5  12      912.32      925.45     27.37 o 
   3   5  12      672.79      612.91     30.67 o 
   4   5  12      130.62      117.49     19.79 o 
   5   5  12      308.79      297.44     39.13 o 
   6   5  12      656.77      632.05    151.91 o 
  -6   6  12      303.74      342.04     41.44 o 
  -5   6  12      177.53      188.86     21.36 o 
  -4   6  12      500.51      489.03     32.00 o 
  -3   6  12      513.22      578.31     23.73 o 
  -2   6  12       77.34       80.69     13.64 o 
  -1   6  12       66.37       56.12     10.19 o 
   0   6  12     2751.10     2659.24     42.20 o 
   1   6  12       63.64       67.82     33.79 o 
   2   6  12       75.62       75.50     11.97 o 
   3   6  12      499.56      504.18     28.96 o 
   4   6  12      490.39      521.22     47.94 o 
   5   6  12      188.71      177.14     34.07 o 
   6   6  12      292.79      279.09     42.98 o 
  -6   7  12        7.16        4.33     21.93 o 
  -5   7  12       64.10       73.25     18.49 o 
  -4   7  12      181.37      173.10     23.51 o 
  -3   7  12     1546.21     1511.57     38.71 o 
  -2   7  12      644.23      628.51     28.57 o 
  -1   7  12       94.09      103.48     12.37 o 
   0   7  12       55.67       50.91      9.39 o 
   1   7  12      120.22      137.53     20.32 o 
   2   7  12      604.88      581.18     25.46 o 
   3   7  12     1489.32     1445.71     47.05 o 
   4   7  12      193.10      170.03     30.03 o 
   5   7  12       51.62       91.99     31.25 o 
   6   7  12        8.28        0.00     25.85 o 
  -6   8  12        8.25       22.02     21.98 o 
  -5   8  12      363.83      409.01     34.67 o 
  -4   8  12     1293.83     1327.56     50.08 o 
  -3   8  12      876.34      909.65     42.60 o 
  -2   8  12      749.84      795.52     33.43 o 
  -1   8  12     1322.20     1306.94     33.94 o 
   0   8  12       28.82       26.59      9.55 o 
   1   8  12     1377.60     1384.11     31.78 o 
   2   8  12      782.17      807.72     29.14 o 
   3   8  12      861.32      865.74     68.23 o 
   4   8  12     1240.67     1268.25    124.48 o 
   5   8  12      410.65      513.61     49.76 o 
   6   8  12        5.71        0.00     42.06 o 
  -5   9  12       53.28       26.49     37.60 o 
  -4   9  12      524.87      467.07     65.55 o 
  -2   9  12     1628.82     1688.26     60.60 o 
  -1   9  12       58.58       54.06     12.98 o 
   0   9  12     6544.94     6693.69     99.27 o 
   1   9  12       44.91       28.63     11.11 o 
   2   9  12     1743.81     1851.86     45.40 o 
   4   9  12      514.41      525.45     69.63 o 
   5   9  12       63.33       67.16     23.25 o 
  -4  10  12      474.63      549.21     40.39 o 
  -3  10  12      198.30      199.58     28.50 o 
  -2  10  12     1708.82     1627.62     60.89 o 
  -1  10  12     1311.22     1278.34     42.32 o 
   0  10  12       14.66       10.20     12.66 o 
   1  10  12     1398.00     1417.95     62.57 o 
   2  10  12     1714.31     1702.53     44.77 o 
   3  10  12      188.16      219.25     65.45 o 
   4  10  12      455.67      489.84     36.46 o 
   5  10  12      236.08      226.20     71.25 o 
  -4  11  12       27.62       12.71     23.33 o 
  -3  11  12      796.21      887.37     48.66 o 
  -2  11  12      210.11      225.55     29.30 o 
  -1  11  12      241.35      234.12     22.26 o 
   0  11  12      695.42      620.92     28.07 o 
   1  11  12      191.84      187.01     18.89 o 
   2  11  12      192.30      197.61     20.34 o 
   3  11  12      808.85      806.10     40.71 o 
   4  11  12       23.11       52.96     34.28 o 
  -4  12  12      242.28      294.68     45.53 o 
  -3  12  12       27.02       21.12     22.62 o 
  -2  12  12      120.79      112.15     27.29 o 
  -1  12  12       14.49       13.41     15.32 o 
   0  12  12        0.37        0.00     12.63 o 
   1  12  12       16.45       10.50     16.93 o 
   2  12  12      130.18      115.68     21.43 o 
   3  12  12       28.72       23.29     19.19 o 
   4  12  12      236.91      232.89     29.23 o 
  -3  13  12       29.75        5.00     24.01 o 
  -2  13  12      117.17      110.27     28.71 o 
  -1  13  12      104.53       70.24     26.73 o 
   0  13  12        4.96       28.58     17.78 o 
   1  13  12      101.03       86.18     22.12 o 
   2  13  12      120.78      112.78     22.36 o 
   3  13  12       29.67       30.15     20.39 o 
  -2  14  12      197.43      203.76     35.08 o 
  -1  14  12       34.27       28.57     26.04 o 
   0  14  12       72.87       54.27     23.51 o 
   1  14  12       31.95       56.94     28.50 o 
   2  14  12      181.37      148.06     32.11 o 
   0  15  12        0.74        0.00     20.60 o 
   1   0  13       48.37       51.75     11.09 o 
   2   0  13       17.10        2.67     10.38 o 
   3   0  13     1390.37     1439.38     42.91 o 
   4   0  13      205.15      202.89     21.09 o 
   5   0  13      104.26       80.81     65.48 o 
   6   0  13       69.28       43.56     45.85 o 
  -6   1  13     1026.24     1122.98     66.32 o 
  -5   1  13      718.77      747.90     45.92 o 
  -4   1  13     1802.02     1769.44     50.47 o 
  -3   1  13     1404.53     1393.91     41.49 o 
  -2   1  13     3037.92     3012.38     61.83 o 
  -1   1  13     2277.77     2283.20     38.84 o 
   0   1  13      357.06      326.04     14.86 o 
   1   1  13     2126.95     2140.99     52.36 o 
   2   1  13     3190.70     3086.96     60.53 o 
   3   1  13     1323.84     1358.56     39.71 o 
   4   1  13     1928.69     1851.06     95.62 o 
   5   1  13      770.46      805.46     46.23 o 
   6   1  13     1044.18     1015.29     64.11 o 
  -6   2  13      145.91      207.50     34.19 o 
  -5   2  13      366.28      350.14     35.43 o 
  -4   2  13     1338.24     1346.28     44.27 o 
  -3   2  13      619.64      582.54     44.06 o 
  -2   2  13    13161.57    12791.85    158.84 o 
  -1   2  13     3376.98     3354.24     52.73 o 
   0   2  13     1458.54     1452.54     29.84 o 
   1   2  13     3402.32     3361.65     62.74 o 
   2   2  13    13167.65    12791.13    184.96 o 
   3   2  13      697.05      690.41     28.28 o 
   4   2  13     1267.81     1304.74     52.99 o 
   5   2  13      330.07      329.02     44.54 o 
   6   2  13      142.08       90.71     32.64 o 
  -6   3  13      731.86      752.45     52.62 o 
  -5   3  13      181.90      147.02     22.54 o 
  -4   3  13      273.29      320.19     32.97 o 
  -3   3  13      667.23      669.87     32.11 o 
  -2   3  13      355.15      347.99     19.49 o 
  -1   3  13     5661.95     5602.98     79.06 o 
   0   3  13     2057.75     1942.67     36.07 o 
   1   3  13     5647.15     5641.29     92.92 o 
   2   3  13      460.61      503.48     23.96 o 
   3   3  13      810.58      835.58     39.79 o 
   4   3  13      256.17      281.79     24.95 o 
   5   3  13      142.86      126.29     30.01 o 
   6   3  13      677.42      747.17     59.79 o 
  -6   4  13      657.53      681.77     50.99 o 
  -5   4  13     1263.43     1338.42     49.26 o 
  -4   4  13      689.51      681.17     35.17 o 
  -3   4  13      551.49      542.93     29.94 o 
  -2   4  13       16.48       14.41      9.60 o 
  -1   4  13     1288.60     1238.05     29.48 o 
   0   4  13     2439.22     2506.00     62.81 o 
   1   4  13     1132.96     1153.33     39.51 o 
   2   4  13       37.24       48.96     11.22 o 
   3   4  13      573.81      523.54     29.21 o 
   4   4  13      662.61      672.09     34.41 o 
   5   4  13     1176.83     1225.96     83.78 o 
   6   4  13      686.66      675.85     58.79 o 
  -6   5  13      224.10      172.10     36.26 o 
  -5   5  13      281.61      322.75     30.12 o 
  -4   5  13       52.76       82.08     18.75 o 
  -3   5  13      397.13      415.94     26.97 o 
  -2   5  13     1377.26     1412.12     33.86 o 
  -1   5  13     1245.63     1242.46     25.81 o 
   1   5  13     1315.06     1300.76     32.26 o 
   2   5  13     1325.76     1341.15     33.82 o 
   3   5  13      318.01      308.48     24.14 o 
   4   5  13       74.74       64.27     17.60 o 
   5   5  13      294.14      312.50     40.03 o 
   6   5  13      204.52      235.96     42.43 o 
  -6   6  13       18.94       24.89     27.21 o 
  -5   6  13       37.61       67.33     22.10 o 
  -4   6  13       14.57       45.35     17.80 o 
  -3   6  13       66.93       69.21     15.88 o 
  -2   6  13      867.57      844.88     27.07 o 
  -1   6  13      559.97      589.74     21.23 o 
   0   6  13        0.87        0.00      7.24 o 
   1   6  13      567.15      559.25     44.07 o 
   2   6  13      849.53      802.74     27.12 o 
   3   6  13       70.49       72.93     16.31 o 
   4   6  13       13.02       26.79     21.49 o 
   5   6  13       32.48       78.93     34.58 o 
   6   6  13       16.94       62.46     30.24 o 
  -6   7  13       14.35        0.00     25.71 o 
  -5   7  13      143.79       88.97     32.29 o 
  -4   7  13      596.29      521.16     40.67 o 
  -3   7  13       73.11       75.53     14.52 o 
  -2   7  13      391.16      369.73     27.33 o 
  -1   7  13      313.56      336.42     18.33 o 
   0   7  13     1890.46     1856.60     35.24 o 
   1   7  13      344.18      352.57     29.01 o 
   2   7  13      381.28      362.73     24.88 o 
   3   7  13       73.95       69.35     17.62 o 
   4   7  13      606.88      653.38     49.20 o 
   5   7  13      165.68      101.39     73.09 o 
   6   7  13        9.53       10.20     27.73 o 
  -5   8  13      136.10       93.94     26.07 o 
  -4   8  13      550.26      512.91     35.47 o 
  -3   8  13     1064.68      963.00     48.96 o 
  -2   8  13      808.90      839.57     34.41 o 
  -1   8  13     2695.07     2722.36     62.83 o 
   0   8  13      247.50      226.41     17.14 o 
   1   8  13     2705.76     2708.59     47.26 o 
   2   8  13      777.64      785.08     30.12 o 
   3   8  13     1050.56     1047.97     35.87 o 
   4   8  13      610.38      680.32     49.59 o 
   5   8  13       82.64       65.50     49.09 o 
  -5   9  13      252.72      232.08     30.37 o 
  -4   9  13      362.88      300.31     38.37 o 
  -3   9  13     3107.07     3027.22    118.51 o 
  -2   9  13      443.44      473.45     28.85 o 
  -1   9  13      321.70      335.33     25.28 o 
   0   9  13     2903.39     2890.53     78.16 o 
   1   9  13      247.90      252.64     17.23 o 
   2   9  13      451.51      446.15     25.26 o 
   3   9  13     3152.27     3197.30     72.94 o 
   4   9  13      418.81      382.48     33.50 o 
   5   9  13      273.77      231.03     40.79 o 
  -5  10  13      133.28      123.40     49.89 o 
  -4  10  13      882.08      935.38     59.90 o 
  -3  10  13      190.25      225.93     56.90 o 
  -2  10  13      294.03      317.70     34.01 o 
  -1  10  13       83.93       75.39     18.97 o 
   0  10  13      216.36      220.24     19.09 o 
   1  10  13      132.94      130.79     16.97 o 
   2  10  13      322.94      336.19     23.72 o 
   3  10  13      183.94      192.50     32.88 o 
   4  10  13      845.42      854.02     52.32 o 
   5  10  13      109.33      148.67     34.34 o 
  -4  11  13      218.21      160.30     57.62 o 
  -3  11  13       73.34      110.78     26.90 o 
  -2  11  13       58.13       52.39     22.67 o 
  -1  11  13      178.62      199.17     23.93 o 
   0  11  13      588.16      586.29     27.51 o 
   1  11  13      153.28      142.88     21.51 o 
   2  11  13       39.76       73.27     16.51 o 
   3  11  13       72.93       93.74     24.29 o 
   4  11  13      233.92      241.97     63.01 o 
  -4  12  13       77.08       64.28     48.62 o 
  -3  12  13      460.03      442.01     77.83 o 
  -2  12  13       17.98       16.95     22.21 o 
  -1  12  13      224.48      192.36     25.26 o 
   0  12  13      127.95      126.52     18.00 o 
   1  12  13      207.39      207.26     25.09 o 
   2  12  13       18.94       19.39     15.38 o 
   3  12  13      464.00      404.25     59.29 o 
   4  12  13       70.13      122.03     24.49 o 
  -3  13  13       24.54       41.91     26.21 o 
  -2  13  13       69.42       85.42     26.70 o 
  -1  13  13       77.02       82.28     22.25 o 
   0  13  13      247.94      229.54     33.39 o 
   1  13  13       82.08      110.57     22.97 o 
   2  13  13       73.54       78.56     35.05 o 
   3  13  13       22.64       16.26     19.22 o 
  -2  14  13      182.13      179.29     35.36 o 
  -1  14  13      155.24      179.57     34.21 o 
   0  14  13       96.47       64.38     22.08 o 
   1  14  13      134.25      110.46     24.14 o 
   2  14  13      177.55      161.36     33.27 o 
   0   0  14     1279.38     1272.98     39.81 o 
   1   0  14     1274.50     1241.38     34.85 o 
   2   0  14       90.67       98.17     14.74 o 
   3   0  14     1583.20     1536.32     43.64 o 
   4   0  14        5.53        5.07     18.07 o 
   5   0  14        4.83        0.00     25.48 o 
   6   0  14      274.98      332.09     64.05 o 
  -6   1  14       23.00       16.44     26.41 o 
  -5   1  14      147.20      148.27     28.41 o 
  -4   1  14     1696.60     1664.62     49.96 o 
  -3   1  14       94.82      104.34     16.96 o 
  -2   1  14     1065.59     1059.11     34.96 o 
  -1   1  14     3761.28     3749.11     57.02 o 
   0   1  14     2979.63     2979.33     48.20 o 
   1   1  14     3721.49     3725.62     68.86 o 
   2   1  14     1066.21      990.61     32.66 o 
   3   1  14       78.02       66.94     15.08 o 
   4   1  14     1882.31     1891.33     64.91 o 
   5   1  14      148.24      138.75     29.80 o 
   6   1  14       17.75       20.77     42.10 o 
  -6   2  14     1067.83     1084.49     58.93 o 
  -5   2  14      972.97      979.61     71.55 o 
  -4   2  14     1341.35     1309.08     44.78 o 
  -3   2  14      751.33      773.04     33.42 o 
  -2   2  14     2468.24     2522.64     56.18 o 
  -1   2  14     5485.18     5530.98     81.11 o 
   0   2  14     3413.50     3335.10     52.39 o 
   1   2  14     5444.10     5360.49     91.03 o 
   2   2  14     2234.67     2334.10     52.74 o 
   3   2  14      773.04      853.94     32.06 o 
   4   2  14     1290.50     1265.28     53.39 o 
   5   2  14      962.67      885.94     49.18 o 
   6   2  14     1030.56     1058.27     66.10 o 
  -6   3  14     1128.07     1210.88     62.87 o 
  -5   3  14     1407.08     1376.75     62.61 o 
  -4   3  14     1586.39     1568.47     49.82 o 
  -3   3  14     1259.50     1238.68     41.33 o 
  -2   3  14     3279.69     3252.42     53.71 o 
  -1   3  14     2215.13     2236.70     41.44 o 
   0   3  14       51.52       56.98      9.79 o 
   1   3  14     2147.53     2181.52     49.17 o 
   2   3  14     3177.78     3121.53     63.35 o 
   3   3  14     1117.32     1072.65     53.52 o 
   4   3  14     1718.28     1733.14     61.41 o 
   5   3  14     1433.45     1497.18     53.96 o 
   6   3  14     1122.14     1306.86     72.59 o 
  -6   4  14        8.01       14.09     51.46 o 
  -5   4  14      495.95      552.43     35.16 o 
  -4   4  14       84.99      131.23     19.84 o 
  -3   4  14     2138.12     2173.47     57.47 o 
  -2   4  14     1716.71     1730.85     37.08 o 
  -1   4  14     5066.38     4973.00     88.75 o 
   0   4  14       59.64       47.38      9.83 o 
   1   4  14     5329.66     5179.80     87.97 o 
   2   4  14     1672.06     1600.30     42.48 o 
   3   4  14     2307.44     2346.01     59.11 o 
   4   4  14       49.59       81.93     18.38 o 
   5   4  14      463.44      437.12     52.63 o 
   6   4  14        4.33       29.85     30.52 o 
  -6   5  14      213.47      273.05     39.22 o 
  -5   5  14      419.77      428.79     54.21 o 
  -4   5  14       90.84       58.55     19.93 o 
  -3   5  14      324.40      333.57     25.36 o 
  -2   5  14      554.27      547.90     22.33 o 
  -1   5  14     2633.26     2681.56     48.66 o 
   0   5  14     5730.73     5578.97     72.36 o 
   1   5  14     2598.22     2639.61     50.01 o 
   2   5  14      521.57      537.12     23.27 o 
   3   5  14      333.37      316.36     24.87 o 
   4   5  14       69.85       64.82     18.22 o 
   5   5  14      404.59      423.52     45.95 o 
   6   5  14      215.81      253.58     42.80 o 
  -6   6  14      147.52      108.78     33.48 o 
  -5   6  14      378.78      378.27     33.30 o 
  -4   6  14      439.28      463.09     32.07 o 
  -3   6  14      648.80      612.11     44.46 o 
  -2   6  14       55.70       40.56     11.53 o 
  -1   6  14      136.36      142.23     16.44 o 
   0   6  14      855.38      829.41     22.73 o 
   1   6  14      127.87      140.34     43.02 o 
   2   6  14       62.73       83.27     20.06 o 
   3   6  14      690.55      620.97     32.66 o 
   4   6  14      433.38      424.16     39.59 o 
   5   6  14      378.31      424.61     45.83 o 
   6   6  14      157.20      154.50     38.98 o 
  -5   7  14       58.99       57.20     22.42 o 
  -4   7  14      219.55      238.68     33.36 o 
  -3   7  14      993.99     1073.98     42.41 o 
  -2   7  14       54.29       61.41     12.89 o 
  -1   7  14      814.95      808.81     44.08 o 
   0   7  14      297.35      273.85     17.42 o 
   1   7  14      741.14      780.05     24.18 o 
   2   7  14       40.98       44.02     15.48 o 
   3   7  14      991.82     1020.50     79.02 o 
   4   7  14      233.77      238.20     35.32 o 
   5   7  14       57.04       66.74     40.84 o 
   6   7  14       15.01        0.00     40.79 o 
  -5   8  14      278.34      273.65     32.14 o 
  -4   8  14     1168.97     1203.17     48.88 o 
  -3   8  14      650.18      709.48     34.88 o 
  -2   8  14     1018.88     1102.33     39.33 o 
  -1   8  14       96.69       64.72     15.65 o 
   0   8  14      190.32      190.67     16.70 o 
   1   8  14       84.14       88.67     12.76 o 
   2   8  14     1076.21     1037.16     34.00 o 
   3   8  14      681.42      717.88     31.23 o 
   4   8  14     1149.56     1110.31     62.02 o 
   5   8  14      271.33      281.75     40.93 o 
  -5   9  14      249.11      265.80     40.58 o 
  -4   9  14      317.03      326.63     39.95 o 
  -3   9  14      239.23      284.97     33.30 o 
  -2   9  14      848.92      822.70     36.45 o 
  -1   9  14     2173.41     2252.59     76.65 o 
   0   9  14     1560.35     1681.09     63.50 o 
   1   9  14     2192.88     2215.38     43.73 o 
   2   9  14      759.43      827.89     52.02 o 
   3   9  14      214.84      179.68     21.27 o 
   4   9  14      360.50      342.11     34.88 o 
   5   9  14      276.25      263.50     42.18 o 
  -4  10  14      228.15      301.10     39.70 o 
  -3  10  14     1573.31     1637.81     53.34 o 
  -2  10  14      202.31      201.91     23.93 o 
  -1  10  14      902.01      900.19     39.28 o 
   0  10  14      978.76      999.38     66.35 o 
   1  10  14      888.10      916.91     37.50 o 
   2  10  14      161.10      166.67     19.36 o 
   3  10  14     1588.34     1629.93     55.99 o 
   4  10  14      244.13      210.32     29.24 o 
  -4  11  14      360.38      344.53     43.68 o 
  -3  11  14      182.11      192.81     25.76 o 
  -2  11  14      657.14      691.38     37.10 o 
  -1  11  14       19.44       22.78     16.97 o 
   0  11  14       25.35       16.83     13.34 o 
   1  11  14       25.89       41.69     19.29 o 
   2  11  14      600.26      609.20     30.69 o 
   3  11  14      185.86      213.68     47.25 o 
   4  11  14      383.91      299.81     59.00 o 
  -3  12  14       30.13       29.63     19.51 o 
  -2  12  14      101.24       85.41     26.19 o 
  -1  12  14      104.27      117.39     22.11 o 
   0  12  14        5.96        0.00     18.16 o 
   1  12  14      109.50      126.81     22.49 o 
   2  12  14      112.83       77.13     17.92 o 
   3  12  14       32.07       35.64     20.24 o 
  -3  13  14       30.15       42.42     21.67 o 
  -2  13  14       11.11       49.82     20.42 o 
  -1  13  14       46.66       61.48     21.20 o 
   0  13  14      322.20      257.55     27.27 o 
   1  13  14       50.09       39.60     20.22 o 
   2  13  14       10.36        8.63     24.86 o 
   3  13  14       27.41        5.34     20.80 o 
  -1  14  14       40.51       32.03     22.42 o 
   0  14  14       52.78       79.40     32.42 o 
   1  14  14       30.13        8.44     20.59 o 
   1   0  15     5824.43     5779.09     96.45 o 
   2   0  15      115.96      111.88     15.82 o 
   3   0  15      127.57      109.44     26.98 o 
   4   0  15     2772.15     2691.61     81.79 o 
   5   0  15       28.58       40.94     23.76 o 
   6   0  15        7.85       20.98     27.49 o 
  -6   1  15      249.99      216.13     36.50 o 
  -5   1  15      377.12      441.25     39.58 o 
  -4   1  15     1218.61     1229.68     76.30 o 
  -3   1  15     1156.80     1126.12     39.28 o 
  -2   1  15      141.03      140.20     16.68 o 
  -1   1  15     1204.40     1196.64     27.63 o 
   0   1  15      498.70      523.47     19.42 o 
   1   1  15     1068.86     1101.01     34.13 o 
   2   1  15      169.95      158.03     17.85 o 
   3   1  15     1098.22     1126.15     37.79 o 
   4   1  15     1279.73     1366.48     56.76 o 
   5   1  15      374.67      357.80     36.17 o 
   6   1  15      255.83      315.68     63.95 o 
  -6   2  15      113.10       61.65     29.55 o 
  -5   2  15      551.10      525.85     42.55 o 
  -4   2  15       16.00       12.06     16.43 o 
  -3   2  15     1826.46     1918.84     52.00 o 
  -2   2  15      731.02      713.67     30.87 o 
  -1   2  15     2692.08     2623.84     45.61 o 
   0   2  15      119.31      109.94     11.30 o 
   1   2  15     2601.43     2481.11     54.10 o 
   2   2  15      803.90      723.68     29.29 o 
   3   2  15     2015.80     1914.43     49.15 o 
   4   2  15        4.23        0.00     19.35 o 
   5   2  15      470.42      499.95     78.13 o 
   6   2  15      111.82       91.43     34.30 o 
  -6   3  15      191.68      211.74     35.48 o 
  -5   3  15     1080.67     1029.78     55.23 o 
  -4   3  15      376.30      406.86     34.10 o 
  -3   3  15      283.46      239.73     22.74 o 
  -2   3  15     3451.75     3325.15     70.15 o 
  -1   3  15     9029.28     9014.66    118.21 o 
   0   3  15     1638.69     1546.62     33.01 o 
   1   3  15     8915.55     8839.09    137.61 o 
   2   3  15     3407.43     3414.40     67.73 o 
   3   3  15      245.43      198.09     25.73 o 
   4   3  15      385.93      431.40     35.01 o 
   5   3  15     1080.44     1107.99     72.76 o 
   6   3  15      180.87      189.84     40.80 o 
  -6   4  15     1605.86     1679.15    100.83 o 
  -5   4  15      810.48      827.89     41.31 o 
  -4   4  15      158.50      129.65     23.24 o 
  -3   4  15      701.78      711.40     33.75 o 
  -2   4  15     1649.73     1618.78     46.37 o 
  -1   4  15     1554.72     1622.58     36.42 o 
   0   4  15     8033.21     7867.90    105.81 o 
   1   4  15     1683.76     1721.43     43.95 o 
   2   4  15     1565.34     1539.57     42.65 o 
   3   4  15      795.65      766.08     34.77 o 
   4   4  15      107.74       83.79     23.51 o 
   5   4  15      817.39      941.09     59.13 o 
   6   4  15     1632.41     1749.08    102.42 o 
  -6   5  15      509.37      578.30     50.39 o 
  -5   5  15      149.62      195.69     26.43 o 
  -4   5  15        8.07        0.00     20.15 o 
  -3   5  15      407.44      411.25     27.86 o 
  -2   5  15      151.27      182.28     17.23 o 
  -1   5  15      956.88      998.60     28.88 o 
   0   5  15      426.17      415.13     17.03 o 
   1   5  15     1017.91     1028.21     30.28 o 
   2   5  15      211.62      208.62     19.91 o 
   3   5  15      381.54      383.89     27.75 o 
   4   5  15       27.97       30.51     16.96 o 
   5   5  15      149.76      147.68     33.86 o 
   6   5  15      511.54      469.47     53.03 o 
  -6   6  15       87.93       51.11     31.49 o 
  -5   6  15      139.46      102.83     24.87 o 
  -4   6  15      389.68      378.82     30.69 o 
  -3   6  15      723.62      696.53     35.50 o 
  -2   6  15      131.07      119.27     19.77 o 
  -1   6  15      206.76      194.66     33.35 o 
   0   6  15      638.53      644.36     23.38 o 
   1   6  15      182.91      178.60     13.81 o 
   2   6  15      122.16      108.71     17.94 o 
   3   6  15      721.98      718.18     34.90 o 
   4   6  15      381.73      337.59     28.31 o 
   5   6  15      142.22      109.15     32.93 o 
   6   6  15       98.62      100.35     55.37 o 
  -5   7  15       60.79       34.94     27.11 o 
  -4   7  15      574.84      561.76     36.48 o 
  -3   7  15       83.72       73.32     19.28 o 
  -2   7  15     1443.94     1402.34     36.90 o 
  -1   7  15      633.56      630.94     30.02 o 
   0   7  15       40.58       52.30     14.17 o 
   1   7  15      706.48      688.23     26.11 o 
   2   7  15     1453.39     1424.30     73.28 o 
   3   7  15       94.94      102.33     22.65 o 
   4   7  15      564.78      557.31     56.85 o 
   5   7  15       69.78      103.59     32.10 o 
  -5   8  15        4.43        5.81     25.35 o 
  -4   8  15      745.92      757.86     41.15 o 
  -3   8  15      332.76      306.33     27.88 o 
  -2   8  15      714.97      719.41     40.40 o 
  -1   8  15      947.51     1026.95     37.93 o 
   0   8  15     1377.05     1400.90     36.45 o 
   1   8  15     1040.34      998.33     28.48 o 
   2   8  15      703.80      756.09     45.89 o 
   3   8  15      289.59      255.72     26.10 o 
   4   8  15      703.14      595.58     51.02 o 
   5   8  15        2.04        0.00     36.24 o 
  -5   9  15       87.87       56.74     25.29 o 
  -4   9  15      390.27      436.48     44.21 o 
  -3   9  15     1160.83     1212.39     61.96 o 
  -2   9  15      842.63      925.41     38.82 o 
  -1   9  15      135.35      126.50     20.05 o 
   0   9  15      115.95      103.55     15.79 o 
   1   9  15      170.85      186.58     18.05 o 
   2   9  15      835.70      939.07     33.56 o 
   3   9  15     1154.84     1243.18     41.53 o 
   4   9  15      397.26      424.17     68.03 o 
   5   9  15       82.93       57.46     32.25 o 
  -4  10  15      800.82      839.02     57.73 o 
  -3  10  15      463.69      476.49     76.70 o 
  -2  10  15      485.88      521.70     32.41 o 
  -1  10  15      186.83      215.28     23.60 o 
   0  10  15      202.45      237.42     20.05 o 
   1  10  15      168.02      166.11     22.07 o 
   2  10  15      549.49      592.45     29.49 o 
   3  10  15      485.99      522.69     36.12 o 
   4  10  15      802.38      746.66     44.07 o 
  -4  11  15       47.26       61.01     29.79 o 
  -3  11  15       56.23       72.25     29.24 o 
  -2  11  15       35.73        8.26     22.39 o 
  -1  11  15     1525.17     1601.13     52.88 o 
   0  11  15       25.62       44.17     17.78 o 
   1  11  15     1548.90     1562.66     86.16 o 
   2  11  15       29.86       29.46     20.56 o 
   3  11  15       47.11       50.15     60.60 o 
   4  11  15       44.51       54.98     23.60 o 
  -3  12  15        9.60       22.76     19.40 o 
  -2  12  15       65.51       56.37     19.69 o 
  -1  12  15      201.53      221.25     28.18 o 
   0  12  15      158.49      133.09     23.03 o 
   1  12  15      218.43      248.58     27.58 o 
   2  12  15       60.49       67.82     21.63 o 
   3  12  15        5.42       12.30     19.43 o 
  -2  13  15      317.64      287.33     30.20 o 
  -1  13  15       23.93       26.19     25.62 o 
   0  13  15      427.22      548.15     46.87 o 
   1  13  15       23.80       29.54     25.03 o 
   2  13  15      323.17      310.98     63.25 o 
  -1  14  15       26.16       19.02     21.18 o 
   0  14  15       15.03        0.00     53.59 o 
   1  14  15       38.64       44.35     22.34 o 
   0   0  16     2430.91     2280.95     58.86 o 
   1   0  16        5.03        6.89     10.86 o 
   2   0  16     1313.49     1228.39     38.33 o 
   3   0  16      751.96      722.35     32.87 o 
   4   0  16      234.11      226.15     33.45 o 
   5   0  16      202.73      183.52     31.31 o 
   6   0  16      490.58      552.36     61.98 o 
  -6   1  16       11.56        0.00     23.49 o 
  -5   1  16        8.13       12.65     22.30 o 
  -4   1  16      286.30      295.06     25.78 o 
  -3   1  16     1942.11     1934.64     60.92 o 
  -2   1  16     2423.36     2386.04     55.65 o 
  -1   1  16      817.68      798.32     30.06 o 
   0   1  16       19.55        4.09      8.43 o 
   1   1  16      731.13      760.00     29.37 o 
   2   1  16     2393.55     2358.56     54.45 o 
   3   1  16     1988.03     1897.86     50.71 o 
   4   1  16      218.14      205.07     29.18 o 
   5   1  16       12.56       65.67     31.23 o 
   6   1  16       10.03        0.00     35.91 o 
  -6   2  16     1052.14     1127.19     66.81 o 
  -5   2  16      116.15      120.47     46.11 o 
  -4   2  16     1641.36     1629.68     50.31 o 
  -3   2  16      694.45      720.26     34.10 o 
  -2   2  16     1998.89     2002.10     51.67 o 
  -1   2  16     1297.72     1334.07     31.30 o 
   0   2  16     5282.60     5014.92     73.27 o 
   1   2  16     1357.72     1346.08     38.76 o 
   2   2  16     2081.76     2104.34     50.95 o 
   3   2  16      691.32      713.01     31.65 o 
   4   2  16     1495.92     1426.00     59.89 o 
   5   2  16      117.70      102.98     27.80 o 
   6   2  16     1092.51     1204.70     71.70 o 
  -6   3  16      578.89      591.05     49.01 o 
  -5   3  16      790.77      810.48     50.35 o 
  -4   3  16      543.44      608.74     33.77 o 
  -3   3  16     1145.92     1087.16     40.37 o 
  -2   3  16     3808.57     3809.61     77.99 o 
  -1   3  16     1494.34     1435.83     33.95 o 
   0   3  16      501.88      522.58     20.66 o 
   1   3  16     1606.29     1590.69     41.97 o 
   2   3  16     3889.65     3950.15     76.05 o 
   3   3  16     1158.12     1049.44     54.74 o 
   4   3  16      614.18      624.85     42.36 o 
   5   3  16      765.66      771.54     65.10 o 
   6   3  16      573.99      524.70     56.97 o 
  -6   4  16       19.78       43.21     27.68 o 
  -5   4  16      280.98      330.97     40.36 o 
  -4   4  16      521.87      455.70     31.21 o 
  -3   4  16     1235.40     1303.07     44.92 o 
  -2   4  16      703.35      687.45     31.80 o 
  -1   4  16     3858.13     3692.29     61.22 o 
   0   4  16     1135.47     1171.05     29.78 o 
   1   4  16     3799.72     3641.15     71.91 o 
   2   4  16      733.96      779.45     34.86 o 
   3   4  16     1409.48     1559.50     57.62 o 
   4   4  16      467.29      493.90     32.88 o 
   5   4  16      286.80      395.09     54.32 o 
   6   4  16       23.42       21.28     29.50 o 
  -6   5  16       26.68       68.36     30.90 o 
  -5   5  16      357.81      400.03     33.27 o 
  -4   5  16      105.02      131.72     22.04 o 
  -3   5  16      537.75      543.67     31.18 o 
  -2   5  16      489.55      477.21     28.06 o 
  -1   5  16     1727.32     1780.28     38.72 o 
   0   5  16      161.24      176.89     14.41 o 
   1   5  16     1566.26     1543.62     38.52 o 
   2   5  16      481.59      500.73     23.93 o 
   3   5  16      494.08      509.90     31.37 o 
   4   5  16       88.80       66.51     19.70 o 
   5   5  16      348.34      318.53     42.00 o 
   6   5  16       26.93        7.31     30.51 o 
  -5   6  16       78.26       56.75     23.22 o 
  -4   6  16      417.46      429.36     32.45 o 
  -3   6  16      363.01      357.39     28.14 o 
  -2   6  16     1036.72     1005.69     38.82 o 
  -1   6  16       15.67        3.29     15.44 o 
   0   6  16      186.61      179.91     15.30 o 
   1   6  16       19.97        4.93      9.46 o 
   2   6  16      999.30      970.34     38.74 o 
   3   6  16      391.49      396.09     35.30 o 
   4   6  16      450.64      410.25     54.36 o 
   5   6  16       77.15       56.62     30.28 o 
  -5   7  16        5.62        0.00     19.94 o 
  -4   7  16       49.59       24.67     25.32 o 
  -3   7  16      771.26      743.21     37.37 o 
  -2   7  16      302.97      305.01     20.53 o 
  -1   7  16     1177.89     1151.87     39.19 o 
   0   7  16       51.12       39.13     14.85 o 
   1   7  16     1119.04     1139.05     30.01 o 
   2   7  16      314.00      309.63     26.57 o 
   3   7  16      770.14      714.25     46.34 o 
   4   7  16       29.65        3.85     21.08 o 
   5   7  16        7.04        0.00     24.54 o 
  -5   8  16      134.35      129.90     40.34 o 
  -4   8  16      132.25      119.34     24.78 o 
  -3   8  16     1333.50     1371.45     50.47 o 
  -2   8  16      158.43      164.76     20.98 o 
  -1   8  16        1.23        9.25     13.45 o 
   0   8  16        2.37        4.43     13.56 o 
   1   8  16        1.50        0.00     23.91 o 
   2   8  16      184.55      161.81     18.38 o 
   3   8  16     1375.06     1433.71     51.23 o 
   4   8  16      140.58      126.00     33.41 o 
   5   8  16      140.26       98.86     37.74 o 
  -5   9  16      401.28      355.30     62.22 o 
  -4   9  16      126.17      130.79     33.31 o 
  -3   9  16      410.44      434.87     42.42 o 
  -2   9  16        5.57        0.00     20.94 o 
  -1   9  16     1474.14     1526.12     49.25 o 
   0   9  16        2.88        0.00     14.71 o 
   1   9  16     1571.94     1614.18     48.98 o 
   2   9  16        3.34        1.04     13.30 o 
   3   9  16      419.01      464.45     28.77 o 
   4   9  16      130.35      124.05     37.50 o 
   5   9  16      420.13      360.55     65.41 o 
  -4  10  16      256.92      255.10     38.99 o 
  -3  10  16      737.93      699.89     51.93 o 
  -2  10  16      172.53      136.04     22.47 o 
  -1  10  16      211.73      236.16     25.48 o 
   0  10  16     2272.93     2302.16     73.55 o 
   1  10  16      261.45      267.71     25.74 o 
   2  10  16      202.45      205.18     21.10 o 
   3  10  16      707.07      822.31     58.75 o 
   4  10  16      239.09      233.13     30.19 o 
  -4  11  16      359.55      458.38     49.00 o 
  -3  11  16       47.91       40.75     27.24 o 
  -2  11  16      497.28      526.72     34.82 o 
  -1  11  16        1.07        0.00     16.92 o 
   0  11  16      897.53      935.17     53.49 o 
   1  11  16        1.04        0.00     16.53 o 
   2  11  16      438.15      483.63     33.99 o 
   3  11  16       43.57       50.29     23.02 o 
   4  11  16      361.15      371.17     79.58 o 
  -3  12  16       35.63       11.14     27.36 o 
  -2  12  16        3.74        1.37     17.47 o 
  -1  12  16       13.34       21.04     19.56 o 
   0  12  16        1.62        8.04     32.75 o 
   1  12  16       14.73        9.74     18.73 o 
   2  12  16        7.81       14.73     18.80 o 
   3  12  16       38.93       25.98     20.27 o 
  -2  13  16       11.33       11.92     20.10 o 
  -1  13  16       82.76       71.61     23.44 o 
   0  13  16        1.42        0.00     26.70 o 
   1  13  16       83.53       70.75     23.27 o 
   2  13  16       13.65        0.00     23.95 o 
   1   0  17      378.83      378.26     22.76 o 
   2   0  17     1245.15     1224.29     39.33 o 
   3   0  17      870.57      846.38     35.85 o 
   4   0  17      179.38      144.48     27.09 o 
   5   0  17        0.32        2.28     30.10 o 
   6   0  17      297.98      334.21     40.72 o 
  -6   1  17        2.32       15.99     26.41 o 
  -5   1  17      447.06      519.79     43.52 o 
  -4   1  17      481.17      505.52     31.38 o 
  -3   1  17      607.09      618.99     32.47 o 
  -2   1  17      673.22      695.34     31.38 o 
  -1   1  17      696.51      689.15     28.74 o 
   0   1  17       11.70        0.00      8.95 o 
   1   1  17      646.55      598.83     27.45 o 
   2   1  17      741.18      717.06     30.66 o 
   3   1  17      616.43      606.91     31.61 o 
   4   1  17      452.80      503.29     39.65 o 
   5   1  17      463.43      455.82     40.35 o 
   6   1  17        4.02       16.74     45.90 o 
  -6   2  17      194.06      228.86     69.46 o 
  -5   2  17      501.87      491.35     72.20 o 
  -4   2  17      756.50      786.73     37.33 o 
  -3   2  17     2035.63     2059.93     56.61 o 
  -2   2  17      140.86      202.61     20.58 o 
  -1   2  17     4262.51     4143.56     78.82 o 
   0   2  17      841.39      877.64     25.63 o 
   1   2  17     4240.99     4157.37     78.53 o 
   2   2  17      138.31      153.65     28.55 o 
   3   2  17     2204.56     2229.86     55.41 o 
   4   2  17      753.47      669.52     44.48 o 
   5   2  17      458.40      505.28     42.80 o 
   6   2  17      192.92      174.72     40.09 o 
  -6   3  17        0.59        0.00     26.41 o 
  -5   3  17      435.49      457.21     82.75 o 
  -4   3  17      229.99      232.50     30.38 o 
  -3   3  17      703.19      719.40     35.88 o 
  -2   3  17     2447.47     2400.04     59.38 o 
  -1   3  17     2053.48     2030.44     49.41 o 
   0   3  17      302.18      316.27     19.75 o 
   1   3  17     1789.90     1727.88     46.62 o 
   2   3  17     2467.75     2550.38     58.45 o 
   3   3  17      729.04      697.70     61.40 o 
   4   3  17      262.85      246.37     30.20 o 
   5   3  17      432.18      453.07     35.58 o 
   6   3  17        0.87        0.00     26.02 o 
  -6   4  17      826.60      936.48     92.55 o 
  -5   4  17      314.07      317.97     30.23 o 
  -4   4  17      198.23      181.55     23.72 o 
  -3   4  17      782.15      845.65     37.31 o 
  -2   4  17     1240.26     1248.67     41.65 o 
  -1   4  17      318.18      317.18     18.24 o 
   0   4  17     3484.14     3612.47     59.71 o 
   1   4  17      335.82      356.24     23.06 o 
   2   4  17     1255.64     1264.56     40.26 o 
   3   4  17      737.08      721.02     87.21 o 
   4   4  17      146.99      129.55     22.96 o 
   5   4  17      293.63      311.24     42.30 o 
   6   4  17      821.47      808.88     98.98 o 
  -5   5  17       92.65       83.39     22.97 o 
  -4   5  17      403.08      458.77     32.55 o 
  -3   5  17     2346.82     2309.98     63.08 o 
  -2   5  17     1875.23     1937.35     53.43 o 
  -1   5  17      162.39      180.26     15.74 o 
   0   5  17      573.33      554.11     27.67 o 
   1   5  17      176.78      186.91     16.55 o 
   2   5  17     1886.65     1891.91     44.64 o 
   3   5  17     2368.45     2245.99     62.63 o 
   4   5  17      419.26      365.18     30.58 o 
   5   5  17       92.59       34.66     27.69 o 
  -5   6  17      101.70       69.45     23.71 o 
  -4   6  17       69.64       52.06     20.79 o 
  -3   6  17       12.85       20.49     25.11 o 
  -2   6  17       28.45       14.63     15.15 o 
  -1   6  17     1953.27     1956.18     50.26 o 
   0   6  17      120.02      110.04     16.69 o 
   1   6  17     1788.93     1774.36     43.08 o 
   2   6  17       23.36       29.64     15.41 o 
   3   6  17       10.72       12.36     16.23 o 
   4   6  17       74.46       49.64     19.59 o 
   5   6  17      106.96       93.18     33.99 o 
  -5   7  17       78.28       98.75     25.99 o 
  -4   7  17      136.53      152.13     47.83 o 
  -3   7  17      380.87      407.00     30.95 o 
  -2   7  17      250.05      241.68     24.21 o 
  -1   7  17      459.57      504.97     28.02 o 
   0   7  17      136.48      142.92     18.77 o 
   1   7  17      458.48      435.64     26.85 o 
   2   7  17      233.27      260.85     24.70 o 
   3   7  17      450.33      503.36     39.92 o 
   4   7  17      141.62      156.27     31.95 o 
   5   7  17       95.73       67.62     32.19 o 
  -5   8  17       73.00       75.91     24.62 o 
  -4   8  17      621.67      620.59     39.82 o 
  -3   8  17     1020.04      958.42     43.70 o 
  -2   8  17      690.18      718.52     51.15 o 
  -1   8  17      317.26      320.91     25.09 o 
   0   8  17     4112.70     4185.40     88.12 o 
   1   8  17      301.17      291.31     42.84 o 
   2   8  17      678.67      658.75     44.32 o 
   3   8  17      988.63     1052.89    119.49 o 
   4   8  17      645.27      570.37    131.28 o 
   5   8  17       84.13       62.70     32.71 o 
  -4   9  17      659.18      715.77     54.41 o 
  -3   9  17      229.95      241.22     35.96 o 
  -2   9  17     1309.14     1358.13     62.85 o 
  -1   9  17      453.83      520.35     31.45 o 
   0   9  17      330.61      330.95     39.88 o 
   1   9  17      455.70      508.26     38.42 o 
   2   9  17     1277.82     1253.17     40.45 o 
   3   9  17      226.00      225.39     39.30 o 
   4   9  17      666.21      635.53     88.74 o 
  -4  10  17       85.30       98.06     33.00 o 
  -3  10  17      313.52      341.96     40.53 o 
  -2  10  17      392.22      406.29     30.78 o 
  -1  10  17       64.40       75.76     21.89 o 
   0  10  17      549.26      529.29     33.03 o 
   1  10  17       47.13       40.15     18.44 o 
   2  10  17      400.37      389.14     30.84 o 
   3  10  17      324.65      298.73     94.95 o 
   4  10  17       88.25       69.58     24.10 o 
  -3  11  17       30.99       65.45     29.44 o 
  -2  11  17       27.38       42.56     19.79 o 
  -1  11  17      543.91      564.13     38.37 o 
   0  11  17        9.65       47.88     18.21 o 
   1  11  17      495.16      514.47     33.99 o 
   2  11  17       29.89       23.38     20.30 o 
   3  11  17       37.29       25.08     20.74 o 
  -3  12  17      131.57      115.67     42.71 o 
  -2  12  17      204.45      227.98     27.93 o 
  -1  12  17      316.82      348.71     31.21 o 
   0  12  17      126.97      206.27     34.44 o 
   1  12  17      334.06      325.82     48.83 o 
   2  12  17      175.87      145.75     26.25 o 
   3  12  17      133.80       63.62     39.57 o 
  -1  13  17      179.37      185.86     27.27 o 
   0  13  17      595.89      603.27     51.09 o 
   1  13  17      177.88      176.46     36.24 o 
   0   0  18     1100.80     1204.79     42.85 o 
   1   0  18     1209.43     1272.02     39.17 o 
   2   0  18       14.43        0.00     12.66 o 
   3   0  18      399.86      368.80     41.64 o 
   4   0  18     1104.57     1056.64     53.66 o 
   5   0  18       63.31       93.20     28.67 o 
   6   0  18        4.54       12.52     27.42 o 
  -6   1  18        5.35        0.00     27.19 o 
  -5   1  18      110.36       99.69     28.29 o 
  -4   1  18      233.59      205.49     24.06 o 
  -3   1  18     2945.49     2979.98     68.79 o 
  -2   1  18     1018.91     1027.64     37.64 o 
  -1   1  18     3352.65     3363.73     67.63 o 
   0   1  18      788.92      786.41     38.39 o 
   1   1  18     3097.62     3081.53     99.60 o 
   2   1  18     1013.44     1021.98     36.80 o 
   3   1  18     2827.44     2799.85     66.74 o 
   4   1  18      261.34      246.75     32.26 o 
   5   1  18       96.32       78.95     27.80 o 
   6   1  18        4.00       28.13     47.54 o 
  -6   2  18      809.90      945.20     60.45 o 
  -5   2  18       19.16       57.38     26.90 o 
  -4   2  18      287.04      305.75     27.19 o 
  -3   2  18      387.71      349.46     27.96 o 
  -2   2  18      815.06      855.42     74.15 o 
  -1   2  18      967.50      967.75     34.22 o 
   0   2  18     4144.31     4081.86     77.05 o 
   1   2  18      872.93      926.64     34.71 o 
   2   2  18      732.17      696.83     32.08 o 
   3   2  18      351.80      374.32     26.67 o 
   4   2  18      295.51      258.69     32.81 o 
   5   2  18       10.04        5.50     23.56 o 
   6   2  18      807.40      927.01     66.82 o 
  -6   3  18       46.83       59.94     30.99 o 
  -5   3  18      514.04      507.68     44.70 o 
  -4   3  18      983.87      910.89     41.17 o 
  -3   3  18     1536.51     1464.85     48.38 o 
  -2   3  18      722.65      765.00     33.94 o 
  -1   3  18      530.65      502.47     26.32 o 
   0   3  18       10.68       12.88     12.28 o 
   1   3  18      512.95      513.85     26.74 o 
   2   3  18      771.47      789.54     36.19 o 
   3   3  18     1558.29     1420.74     91.85 o 
   4   3  18      995.26      891.49     50.62 o 
   5   3  18      503.07      550.76     88.56 o 
   6   3  18       45.66       98.96     35.83 o 
  -5   4  18      410.64      396.46     48.33 o 
  -4   4  18      153.98      149.94     23.23 o 
  -3   4  18      376.36      391.27     28.77 o 
  -2   4  18      269.14      257.78     23.45 o 
  -1   4  18     1677.77     1593.30     45.33 o 
   0   4  18      779.30      734.96     34.15 o 
   1   4  18     1682.36     1631.99     45.65 o 
   2   4  18      298.52      331.49     23.96 o 
   3   4  18      359.76      397.72     36.09 o 
   4   4  18      154.90      142.70     23.55 o 
   5   4  18      432.30      352.16     45.13 o 
  -5   5  18      535.75      564.38     38.75 o 
  -4   5  18       88.69       63.62     20.33 o 
  -3   5  18       49.25       68.33     18.84 o 
  -2   5  18      897.61      906.36     44.03 o 
  -1   5  18      865.24      899.75     35.15 o 
   0   5  18      308.41      328.62     33.35 o 
   1   5  18      815.13      890.20     30.65 o 
   2   5  18      951.69      920.97     31.87 o 
   3   5  18       48.00        9.85     16.23 o 
   4   5  18       84.00       38.50     19.51 o 
   5   5  18      550.79      497.22     50.52 o 
  -5   6  18      138.73      105.18     27.99 o 
  -4   6  18      102.66      137.92     23.72 o 
  -3   6  18       54.04       46.61     18.68 o 
  -2   6  18      694.16      729.30     34.81 o 
  -1   6  18       29.68       33.65     13.97 o 
   0   6  18      246.14      279.81     22.32 o 
   1   6  18       19.56       13.68     10.83 o 
   2   6  18      645.74      655.83     34.07 o 
   3   6  18       58.95       67.35     19.90 o 
   4   6  18       98.34      111.52     25.88 o 
   5   6  18      147.64      164.44     37.53 o 
  -5   7  18      221.53      191.29     29.51 o 
  -4   7  18       46.74       23.24     20.70 o 
  -3   7  18      513.12      622.41     36.77 o 
  -2   7  18      131.00      142.27     20.71 o 
  -1   7  18       51.43       31.10     15.03 o 
   0   7  18       26.05       50.86     15.69 o 
   1   7  18       55.68       34.44     13.18 o 
   2   7  18      104.41       71.00     18.82 o 
   3   7  18      526.53      551.45     35.94 o 
   4   7  18       43.74       48.75     25.92 o 
   5   7  18      220.36      129.91     36.66 o 
  -4   8  18      308.72      349.85     57.41 o 
  -3   8  18     1057.29     1036.69     50.46 o 
  -2   8  18      536.94      554.34     42.08 o 
  -1   8  18        8.38        0.00     12.85 o 
   0   8  18      778.11      783.89     35.95 o 
   1   8  18        5.01        0.00     12.09 o 
   2   8  18      478.44      481.74     37.10 o 
   3   8  18     1017.83      990.19     45.57 o 
   4   8  18      349.44      281.41     48.88 o 
  -4   9  18      158.54      151.78     45.10 o 
  -3   9  18       51.38       68.66     27.70 o 
  -1   9  18      884.43      946.53     40.14 o 
   0   9  18       99.13      108.08     30.86 o 
   1   9  18      833.48      879.91     61.72 o 
   2   9  18       36.45       58.75     38.26 o 
   3   9  18       48.90       39.80     46.39 o 
   4   9  18      176.63      127.19     26.68 o 
  -4  10  18      135.82      112.00     58.56 o 
  -3  10  18      384.60      409.50     71.59 o 
  -2  10  18      264.97      253.21     35.93 o 
  -1  10  18      130.07      178.72     36.06 o 
   0  10  18      669.36      646.17     43.05 o 
   1  10  18      116.06      135.57     29.32 o 
   2  10  18      222.58      228.82     26.81 o 
   3  10  18      375.57      365.72     32.99 o 
   4  10  18      140.86      117.15     26.68 o 
  -3  11  18       34.38       42.27     32.59 o 
  -2  11  18       56.18       65.25     27.94 o 
  -1  11  18      189.61      155.23     23.97 o 
   0  11  18      141.53      137.14     23.11 o 
   1  11  18      174.08      202.59     36.24 o 
   2  11  18       41.69       27.02     20.55 o 
   3  11  18       30.68       54.57     28.61 o 
  -2  12  18        7.86        0.00     27.64 o 
  -1  12  18      145.89      144.93     27.60 o 
   0  12  18       63.40       50.28     27.76 o 
   1  12  18      145.02      169.72     34.87 o 
   2  12  18       10.47       19.89     21.26 o 
  -1  13  18      148.71      152.28     26.62 o 
   0  13  18       12.53        0.00     62.05 o 
   1  13  18      168.37      215.07     38.99 o 
   1   0  19     1012.30     1101.87     36.73 o 
   2   0  19      678.02      732.24     56.59 o 
   3   0  19      496.08      518.43     49.57 o 
   4   0  19      652.90      650.60     45.19 o 
   5   0  19        5.10        0.00     44.59 o 
  -5   1  19       31.96       58.28     26.87 o 
  -4   1  19      999.43     1024.77     42.63 o 
  -3   1  19     1176.71     1263.39     44.15 o 
  -2   1  19     1518.31     1505.22     45.23 o 
  -1   1  19      388.35      399.90     27.71 o 
   0   1  19     2138.80     2069.79     87.93 o 
   1   1  19      419.09      465.03     26.00 o 
   2   1  19     1432.77     1405.67     44.44 o 
   3   1  19     1154.53     1156.90     42.82 o 
   4   1  19      975.18      974.15     52.57 o 
   5   1  19       32.81       44.07     26.20 o 
  -5   2  19      293.46      212.83     34.95 o 
  -4   2  19      200.35      214.37     27.98 o 
  -3   2  19     1211.26     1214.23     44.02 o 
  -2   2  19      487.03      507.12     28.89 o 
  -1   2  19      868.97      826.36     32.94 o 
   0   2  19     1486.41     1403.76     40.87 o 
   1   2  19      903.83      867.45     34.29 o 
   2   2  19      399.81      411.00     26.75 o 
   3   2  19     1148.02     1156.32     42.37 o 
   4   2  19      221.69      240.37     33.11 o 
   5   2  19      255.85      253.58     35.58 o 
  -5   3  19      212.46      322.22     46.32 o 
  -4   3  19       40.08       53.29     20.19 o 
  -3   3  19     1313.75     1246.79     45.59 o 
  -2   3  19     1596.15     1512.61     47.20 o 
  -1   3  19      968.49      906.60     34.50 o 
   0   3  19      679.41      726.72     30.01 o 
   1   3  19      821.18      840.77     33.65 o 
   2   3  19     1592.06     1533.99     46.57 o 
   3   3  19     1289.59     1266.16     57.18 o 
   4   3  19       29.22        0.00     21.31 o 
   5   3  19      249.64      312.70     35.75 o 
  -5   4  19       99.05      157.95     63.08 o 
  -4   4  19       54.32      103.47     22.39 o 
  -3   4  19      325.87      353.06     28.29 o 
  -2   4  19      256.43      253.40     27.46 o 
  -1   4  19      682.54      675.67     31.04 o 
   0   4  19     1110.20     1107.16     37.39 o 
   1   4  19      665.25      667.35     30.98 o 
   2   4  19      196.69      202.65     25.96 o 
   3   4  19      328.68      313.39     75.86 o 
   4   4  19       55.67       63.77     20.77 o 
   5   4  19       93.29       98.30     34.42 o 
  -5   5  19      348.98      435.34     52.52 o 
  -4   5  19      115.27      140.75     26.99 o 
  -3   5  19      766.29      728.25     37.10 o 
  -2   5  19        0.20        0.00     14.98 o 
  -1   5  19      376.50      346.88     28.32 o 
   0   5  19       19.61       34.57     14.21 o 
   1   5  19      481.83      452.59     23.61 o 
   2   5  19        0.95       14.81     12.53 o 
   3   5  19      866.98      779.68     38.65 o 
   4   5  19      138.37      135.53     24.68 o 
   5   5  19      330.14      422.34     61.51 o 
  -5   6  19      257.58      277.02     32.28 o 
  -4   6  19      108.63      124.05     24.60 o 
  -3   6  19       42.52       56.65     19.05 o 
  -2   6  19      696.14      651.03     34.41 o 
  -1   6  19     1239.69     1236.49     54.16 o 
   0   6  19       33.82       57.24     15.14 o 
   1   6  19     1170.06     1217.79     41.97 o 
   2   6  19      708.33      744.43     42.80 o 
   3   6  19       46.70       50.01     19.09 o 
   4   6  19      104.60       85.23     26.77 o 
   5   6  19      291.75      333.04    136.20 o 
  -5   7  19      116.97      131.29     43.23 o 
  -4   7  19      152.75      188.21     34.75 o 
  -3   7  19      777.22      761.95     39.68 o 
  -2   7  19      158.16      152.96     21.83 o 
  -1   7  19      878.50      928.58     50.52 o 
   0   7  19       46.38       22.33     20.47 o 
   1   7  19      905.54      907.22     38.91 o 
   2   7  19      156.81      172.74     23.80 o 
   3   7  19      792.54      761.91     43.12 o 
   4   7  19      134.89       92.68     33.83 o 
   5   7  19      104.36       36.81     42.01 o 
  -4   8  19       49.70       31.30     22.24 o 
  -3   8  19      223.46      245.95     33.09 o 
  -2   8  19       62.29       93.49     26.38 o 
  -1   8  19      183.25      239.93     26.22 o 
   0   8  19        8.52        9.51     15.59 o 
   1   8  19      166.57      184.44     22.87 o 
   2   8  19       78.00       72.74     53.44 o 
   3   8  19      206.83      237.46     27.78 o 
   4   8  19       41.20       87.40     30.41 o 
  -4   9  19      475.12      524.16     49.69 o 
  -3   9  19       72.25       57.66     27.33 o 
  -2   9  19      300.05      266.36     36.22 o 
  -1   9  19      277.58      331.14     28.28 o 
   0   9  19      146.29      151.96     21.92 o 
   1   9  19      264.74      306.43     54.88 o 
   2   9  19      259.92      305.40     58.58 o 
   3   9  19       54.25       68.13     18.51 o 
   4   9  19      469.19      422.42     57.41 o 
  -3  10  19      496.48      512.27     47.20 o 
  -2  10  19      322.97      376.48     73.45 o 
  -1  10  19      338.03      359.14     30.21 o 
   0  10  19      313.62      300.10     28.44 o 
   1  10  19      363.31      411.22     41.15 o 
   2  10  19      302.52      380.61     31.63 o 
   3  10  19      457.98      429.73     35.66 o 
  -3  11  19       36.72       78.15     31.98 o 
  -2  11  19       87.99       54.87     28.15 o 
  -1  11  19      179.30      137.98     24.09 o 
   0  11  19        0.95        0.00     18.52 o 
   1  11  19      199.80      195.02     40.53 o 
   2  11  19       77.64       89.04     23.90 o 
   3  11  19       23.89        0.00     27.71 o 
  -2  12  19        8.47        0.00     26.06 o 
  -1  12  19       97.71       90.55     26.31 o 
   0  12  19      422.68      420.48     45.28 o 
   1  12  19      106.65      133.82     33.61 o 
   2  12  19        2.58       37.54     25.39 o 
   0   0  20      210.38      207.23     35.96 o 
   1   0  20     1004.30      966.17     35.67 o 
   2   0  20      906.39      918.89     49.50 o 
   3   0  20       25.41       26.54     19.45 o 
   4   0  20      307.60      234.64     33.11 o 
   5   0  20      170.78      150.55     32.22 o 
  -5   1  20       15.99       46.08     33.85 o 
  -4   1  20      247.89      276.53     34.60 o 
  -3   1  20     1309.36     1268.80     46.06 o 
  -2   1  20       63.31       80.58     17.97 o 
  -1   1  20     1951.54     1882.37     49.61 o 
   0   1  20      143.23      161.34     22.79 o 
   1   1  20     1733.58     1712.01     48.47 o 
   2   1  20       76.95       84.29     17.17 o 
   3   1  20     1376.11     1419.64     46.85 o 
   4   1  20      232.58      173.48     31.35 o 
   5   1  20        4.24       44.51     27.41 o 
  -5   2  20      121.56       84.95     30.42 o 
  -4   2  20      208.35      169.40     24.94 o 
  -3   2  20      670.82      652.89     35.76 o 
  -2   2  20       22.35       24.24     15.56 o 
  -1   2  20     1257.23     1205.00     39.28 o 
   0   2  20       37.08        6.62     15.75 o 
   1   2  20     1127.31     1085.03     38.55 o 
   2   2  20       38.11       22.46     15.37 o 
   3   2  20      763.22      850.34     55.47 o 
   4   2  20      182.47      173.74     31.11 o 
   5   2  20      141.46      115.48     31.31 o 
  -5   3  20      237.07      174.03     34.39 o 
  -4   3  20      820.95      866.92    110.88 o 
  -3   3  20      463.27      487.18     32.21 o 
  -2   3  20      831.90      849.26     36.56 o 
  -1   3  20       58.09       55.68     17.83 o 
   0   3  20      552.16      600.16     36.74 o 
   1   3  20       36.85       37.05     14.60 o 
   2   3  20      803.07      821.54     46.12 o 
   3   3  20      543.33      566.66     42.18 o 
   4   3  20      854.79      911.56     52.74 o 
   5   3  20      227.03      187.73     28.55 o 
  -5   4  20      222.70      217.26     68.36 o 
  -4   4  20      177.31      189.94     26.00 o 
  -3   4  20      289.37      287.12     27.39 o 
  -2   4  20      304.72      346.10     26.82 o 
  -1   4  20     1327.27     1249.19     53.16 o 
   0   4  20      355.34      396.26     25.30 o 
   1   4  20     1221.32     1200.87     40.86 o 
   2   4  20      390.12      400.84     27.54 o 
   3   4  20      280.83      296.30     34.46 o 
   4   4  20      191.59      180.04     26.80 o 
   5   4  20      231.38      246.86     63.81 o 
  -5   5  20       76.35       96.76     33.39 o 
  -4   5  20      107.18      114.24     23.73 o 
  -3   5  20       89.76       73.18     26.13 o 
  -2   5  20     2473.05     2522.88     65.00 o 
  -1   5  20     1056.11     1077.26     51.30 o 
   0   5  20      246.05      261.44     22.63 o 
   1   5  20     1000.32     1013.19     38.61 o 
   2   5  20     2476.23     2472.84     55.34 o 
   3   5  20       99.60       92.78     21.17 o 
   4   5  20       86.39      111.68     35.03 o 
   5   5  20       77.43       91.90     32.30 o 
  -5   6  20       42.62       23.52     22.95 o 
  -4   6  20      306.17      282.11     30.69 o 
  -3   6  20      105.64      135.19     40.46 o 
  -2   6  20      529.69      556.97     32.69 o 
  -1   6  20      332.98      332.70     33.09 o 
   0   6  20      121.64       82.69     27.91 o 
   1   6  20      395.85      416.41     27.72 o 
   2   6  20      466.16      497.90     32.81 o 
   3   6  20       91.65       74.58     20.89 o 
   4   6  20      333.82      284.38     31.46 o 
   5   6  20       54.49       30.01     28.42 o 
  -4   7  20      311.22      261.75     32.43 o 
  -3   7  20       44.78       71.36     22.22 o 
  -2   7  20      217.44      193.13     29.79 o 
  -1   7  20      443.25      405.42     37.27 o 
   0   7  20     1487.96     1427.87     47.69 o 
   1   7  20      526.66      494.69     30.58 o 
   2   7  20      188.76      177.57     24.71 o 
   3   7  20       43.19       52.65     20.87 o 
   4   7  20      315.24      270.37     31.08 o 
  -4   8  20      168.10      124.97     26.51 o 
  -3   8  20       33.20       13.40     19.34 o 
  -2   8  20      407.87      410.88     39.67 o 
  -1   8  20      172.33      135.42     27.42 o 
   0   8  20        6.67        1.83     14.46 o 
   1   8  20      172.34      163.57     22.15 o 
   2   8  20      391.13      362.16     76.56 o 
   3   8  20       29.20        9.91     25.33 o 
   4   8  20      164.09      208.80     65.38 o 
  -3   9  20       85.06       39.91     26.46 o 
  -2   9  20      153.34      126.98     30.71 o 
  -1   9  20      441.10      484.73     81.84 o 
   0   9  20      596.23      625.03     36.04 o 
   1   9  20      428.11      534.97     44.87 o 
   2   9  20      164.25      204.28     93.12 o 
   3   9  20       88.39      101.96     20.97 o 
  -3  10  20       30.09       32.01     26.20 o 
  -2  10  20      143.44      123.31     45.50 o 
  -1  10  20       34.87       57.58     25.70 o 
   0  10  20      281.30      319.63     29.90 o 
   1  10  20       29.52       65.43     26.23 o 
   2  10  20      122.44      171.01     53.45 o 
   3  10  20       28.02       58.02     84.48 o 
  -2  11  20       12.43       20.79     46.32 o 
  -1  11  20      133.13      138.64     31.40 o 
   0  11  20      275.33      286.21     29.47 o 
   1  11  20      137.00      104.72     31.95 o 
   2  11  20       12.64       29.15     29.54 o 
  -1  12  20       61.82      109.72     38.99 o 
   0  12  20      751.22      988.05     61.60 o 
   1  12  20       67.97       27.10     28.66 o 
   1   0  21        1.53       14.95     14.51 o 
   2   0  21       12.47        8.03     14.00 o 
   3   0  21     1929.69     1990.13     57.99 o 
   4   0  21      257.89      245.20     33.97 o 
   5   0  21      138.91      157.73     33.94 o 
  -5   1  21       74.51       45.98     27.91 o 
  -4   1  21      456.10      455.06     41.44 o 
  -3   1  21      915.96      967.64     41.75 o 
  -2   1  21     1151.92     1063.48     40.29 o 
  -1   1  21     1791.71     1725.46     62.59 o 
   0   1  21      983.44      982.90     46.11 o 
   1   1  21     1842.00     1710.86     48.90 o 
   2   1  21     1047.05     1004.13     39.07 o 
   3   1  21      907.02      935.83     54.96 o 
   4   1  21      502.86      504.71     42.69 o 
   5   1  21       72.03       21.07     27.78 o 
  -5   2  21       53.97       59.73     29.60 o 
  -4   2  21      991.25      939.17     47.36 o 
  -3   2  21      282.47      273.17     27.52 o 
  -2   2  21      896.93      930.84     67.33 o 
  -1   2  21      438.32      425.16     33.81 o 
   0   2  21     2103.74     2046.26     66.81 o 
   1   2  21      440.36      417.81     26.55 o 
   2   2  21      827.04      904.46     40.25 o 
   3   2  21      294.50      347.67     36.93 o 
   4   2  21     1003.69     1032.18     56.85 o 
   5   2  21       52.71       27.82     77.15 o 
  -5   3  21       52.69       55.25     28.98 o 
  -4   3  21       68.33       65.67     21.29 o 
  -3   3  21      395.98      383.40     30.12 o 
  -2   3  21      703.27      643.76     33.37 o 
  -1   3  21      442.47      374.32     53.00 o 
   0   3  21      745.93      770.83     54.46 o 
   1   3  21      392.48      365.35     25.46 o 
   2   3  21      661.21      657.52     33.18 o 
   3   3  21      465.82      513.94     61.49 o 
   4   3  21       55.00       42.88     26.61 o 
   5   3  21       64.87       20.46     28.84 o 
  -5   4  21      124.12      137.31     41.66 o 
  -4   4  21      121.22      113.49     24.07 o 
  -3   4  21      126.64      129.86     22.86 o 
  -2   4  21      263.68      267.72     25.52 o 
  -1   4  21      719.43      741.70     43.63 o 
   0   4  21       14.01        8.40     17.21 o 
   1   4  21      685.96      725.46     33.70 o 
   2   4  21      237.15      247.00     24.25 o 
   3   4  21      100.97       48.80     25.38 o 
   4   4  21      135.32      108.75     24.11 o 
   5   4  21      123.13       99.05     26.25 o 
  -5   5  21      752.83      681.29     72.25 o 
  -4   5  21       28.42       28.12     20.95 o 
  -3   5  21      868.26      927.37     42.53 o 
  -2   5  21       68.67      111.52     20.52 o 
  -1   5  21      413.41      450.41     36.54 o 
   0   5  21      221.12      259.19     28.75 o 
   1   5  21      450.53      436.75     28.17 o 
   2   5  21       82.69       90.92     20.19 o 
   3   5  21      825.13      818.85     42.21 o 
   4   5  21       39.52       36.43     27.85 o 
   5   5  21      714.94      553.58     75.86 o 
  -4   6  21      301.76      253.55     29.94 o 
  -3   6  21      155.64      131.98     24.34 o 
  -2   6  21      628.04      598.67     34.65 o 
  -1   6  21     1008.57     1008.09     52.63 o 
   0   6  21      679.42      681.50     42.76 o 
   1   6  21      943.03      939.85     39.61 o 
   2   6  21      597.86      615.12     36.99 o 
   3   6  21      152.33      152.15     24.32 o 
   4   6  21      332.26      297.74     58.35 o 
  -4   7  21       78.94       95.70     28.20 o 
  -3   7  21       77.54       72.00     22.55 o 
  -2   7  21     1281.65     1380.70     49.67 o 
  -1   7  21      574.11      571.88     43.30 o 
   0   7  21      675.42      758.94     40.89 o 
   1   7  21      508.45      524.67     32.65 o 
   2   7  21     1338.99     1391.02     63.11 o 
   3   7  21      108.29      106.49     23.82 o 
   4   7  21       48.37       28.06     21.09 o 
  -4   8  21       48.96       16.03     21.20 o 
  -3   8  21      264.34      308.15     32.42 o 
  -2   8  21      169.90      144.71     31.20 o 
  -1   8  21      362.22      422.44     39.20 o 
   0   8  21       60.89       82.91     19.88 o 
   1   8  21      391.77      445.83     43.28 o 
   2   8  21      169.95      168.76     32.51 o 
   3   8  21      264.98      267.28     46.22 o 
   4   8  21       44.80       25.31     28.19 o 
  -3   9  21      301.75      240.79     38.19 o 
  -2   9  21      143.59       83.61     28.59 o 
  -1   9  21      309.76      311.05     36.86 o 
   0   9  21       99.20      109.65     21.79 o 
   1   9  21      296.54      307.26     37.84 o 
   2   9  21      125.23      132.60     33.42 o 
   3   9  21      266.61      190.66     31.00 o 
  -2  10  21       83.04       74.48     28.73 o 
  -1  10  21        7.38        3.82     23.69 o 
   0  10  21       17.46       11.05     19.10 o 
   1  10  21       11.38       13.18     24.90 o 
   2  10  21       68.88       54.57     29.27 o 
   3  10  21       97.80       24.38    258.85 o 
  -2  11  21      207.75      236.58     49.98 o 
  -1  11  21      214.52      222.62     78.84 o 
   0  11  21      123.45      125.12     32.80 o 
   1  11  21      216.57      232.39     46.25 o 
   1   0  22      167.13      168.86     25.40 o 
   2   0  22     1127.68     1156.99     42.20 o 
   3   0  22      201.60      216.92     25.58 o 
   4   0  22      605.40      613.93     46.91 o 
   5   0  22        0.53       20.13     27.44 o 
  -5   1  22      150.79       98.81     37.32 o 
  -4   1  22      259.31      268.80     35.89 o 
  -3   1  22      484.62      554.57     54.89 o 
  -2   1  22      189.74      182.68     21.97 o 
  -1   1  22     1904.99     1776.78     64.22 o 
   0   1  22      400.81      413.82     33.38 o 
   1   1  22     1817.18     1942.41    135.94 o 
   2   1  22      195.76      198.30     22.09 o 
   3   1  22      511.90      584.77     57.59 o 
   4   1  22      240.21      225.79     34.63 o 
   5   1  22      182.76      114.27     33.63 o 
  -5   2  22      170.35      161.03     34.77 o 
  -4   2  22      102.85      132.44     24.18 o 
  -3   2  22      835.54      850.53     40.23 o 
  -2   2  22        8.67       21.89     15.70 o 
  -1   2  22      760.02      771.62     74.81 o 
   0   2  22       85.22       55.37     19.78 o 
   1   2  22      674.06      667.66     40.83 o 
   2   2  22        7.07       14.42     15.46 o 
   3   2  22      794.34      833.17     51.26 o 
   4   2  22      102.91       97.34     29.24 o 
   5   2  22      161.58      164.01     67.35 o 
  -5   3  22       76.42      106.38     32.91 o 
  -4   3  22      321.35      271.95     29.55 o 
  -3   3  22      504.16      574.01     38.75 o 
  -2   3  22      445.65      431.18     52.80 o 
  -1   3  22      157.22      171.03     26.21 o 
   0   3  22      292.95      334.24     30.57 o 
   1   3  22      139.49      179.28     21.20 o 
   2   3  22      418.18      406.78     28.34 o 
   3   3  22      527.76      527.49     42.80 o 
   4   3  22      305.76      314.99     93.04 o 
   5   3  22       65.62       30.97     34.20 o 
  -4   4  22      203.18      231.91     29.03 o 
  -3   4  22       82.68       42.55     24.06 o 
  -2   4  22      610.07      603.46     33.98 o 
  -1   4  22      106.81      105.55     23.96 o 
   0   4  22       53.47       68.66     33.43 o 
   1   4  22       94.00      121.24     19.15 o 
   2   4  22      688.51      683.86     34.99 o 
   3   4  22       82.74       73.78     31.44 o 
   4   4  22      234.76      192.87     28.43 o 
  -4   5  22      336.39      327.36     32.19 o 
  -3   5  22       94.40      103.92     27.69 o 
  -2   5  22     1626.92     1635.48    122.14 o 
  -1   5  22       95.61      102.44     43.65 o 
   0   5  22      729.39      702.23     43.06 o 
   1   5  22      122.06      115.25     19.02 o 
   2   5  22     1667.84     1664.81     55.36 o 
   3   5  22       94.37       93.95     22.66 o 
   4   5  22      269.28      220.18     47.39 o 
  -4   6  22        2.59       20.92     21.70 o 
  -3   6  22     1498.92     1480.17     54.27 o 
  -2   6  22       70.01       64.27     27.50 o 
  -1   6  22      743.86      735.82     47.65 o 
   0   6  22       21.15       30.37     21.30 o 
   1   6  22      778.99      825.74     38.00 o 
   2   6  22       82.72       79.72     21.55 o 
   3   6  22     1506.74     1463.00     59.85 o 
   4   6  22        5.71        0.00     20.18 o 
  -4   7  22       46.00       29.66     22.95 o 
  -3   7  22       84.93       78.11     23.26 o 
  -2   7  22       52.17       65.43     26.09 o 
  -1   7  22     1204.31     1258.54     90.07 o 
   0   7  22       29.58       48.03     31.95 o 
   1   7  22     1214.75     1301.60     47.81 o 
   2   7  22       67.92       25.56     25.81 o 
   3   7  22       75.51       82.42     31.22 o 
   4   7  22       39.23       52.94     24.26 o 
  -3   8  22       32.37        0.00     19.92 o 
  -2   8  22      400.19      394.43     41.46 o 
  -1   8  22      391.38      443.25     41.71 o 
   0   8  22      364.99      398.57     37.86 o 
   1   8  22      416.90      470.49     42.92 o 
   2   8  22      399.68      497.20    125.54 o 
   3   8  22       23.33       40.32     29.08 o 
  -3   9  22       51.63       59.35     29.37 o 
  -2   9  22        8.41        0.00     23.61 o 
  -1   9  22       58.96       61.74     27.15 o 
   0   9  22     1128.86     1231.38     89.20 o 
   1   9  22       54.89       91.83     28.76 o 
   2   9  22       15.81       35.09     29.02 o 
   3   9  22       50.23       65.45     32.70 o 
  -2  10  22       29.03       13.64     25.02 o 
  -1  10  22      179.29      154.29     32.12 o 
   0  10  22      436.34      425.16     42.74 o 
   1  10  22      163.22      144.94     34.05 o 
   2  10  22       19.75        2.17     27.53 o 
  -1  11  22      154.78      155.63     34.85 o 
   0  11  22      357.73      450.05     68.50 o 
   1  11  22      161.48      178.16     56.97 o 
   1   0  23      201.37      216.92     27.59 o 
   2   0  23        0.17       15.62     23.40 o 
   3   0  23     4496.06     4715.27    122.03 o 
   4   0  23        0.12        0.00     24.02 o 
  -4   1  23      454.89      495.85     45.20 o 
  -3   1  23      156.43      177.62     25.36 o 
  -2   1  23      429.57      486.03     30.71 o 
  -1   1  23      478.72      498.67     36.97 o 
   0   1  23      222.39      220.91     32.52 o 
   1   1  23      463.54      504.55     36.80 o 
   2   1  23      375.99      383.48     48.29 o 
   3   1  23      179.43      164.24     24.15 o 
   4   1  23      472.95      509.66     45.20 o 
  -4   2  23      149.89      199.55     27.82 o 
  -3   2  23      104.44       77.77     27.67 o 
  -2   2  23       13.67        9.91     20.14 o 
  -1   2  23      146.23      144.11     30.99 o 
   0   2  23      533.20      523.81     37.49 o 
   1   2  23      142.19      140.11     24.76 o 
   2   2  23       26.54       62.25     18.68 o 
   3   2  23      107.18      125.47     29.96 o 
   4   2  23      166.76      144.80     40.30 o 
  -4   3  23      398.55      419.16     38.84 o 
  -3   3  23      392.16      464.08     33.61 o 
  -2   3  23       14.86       27.68     20.37 o 
  -1   3  23      195.89      198.77     28.67 o 
   0   3  23      190.50      201.88     27.22 o 
   1   3  23      206.17      227.75     28.41 o 
   2   3  23       24.79        1.95     16.01 o 
   3   3  23      375.69      322.17     38.50 o 
   4   3  23      408.77      380.97     61.63 o 
  -4   4  23      168.03      179.84     27.90 o 
  -3   4  23      311.64      298.34     29.52 o 
  -2   4  23        7.44       26.30     23.28 o 
  -1   4  23      794.71      813.31     46.57 o 
   0   4  23      199.74      159.22     25.85 o 
   1   4  23      745.41      727.48     43.17 o 
   2   4  23        6.57        3.34     16.65 o 
   3   4  23      326.17      282.97     65.38 o 
   4   4  23      169.85      140.79     26.84 o 
  -4   5  23      141.54       97.70     40.87 o 
  -3   5  23      254.30      284.32     30.32 o 
  -2   5  23      845.31      816.60     51.10 o 
  -1   5  23       39.70       63.93     22.89 o 
   0   5  23        0.38        6.62     29.75 o 
   1   5  23       59.45       45.46     21.03 o 
   2   5  23      893.91      920.82     43.02 o 
   3   5  23      265.87      230.58     28.79 o 
   4   5  23      110.37       72.32     24.51 o 
  -4   6  23      170.99      197.68     29.71 o 
  -3   6  23        5.79       28.68     20.17 o 
  -2   6  23      353.19      425.06     41.29 o 
  -1   6  23      774.92      807.62     50.71 o 
   0   6  23      129.93      176.72     29.06 o 
   1   6  23      802.98      888.96     40.07 o 
   2   6  23      365.66      405.20     56.57 o 
   3   6  23        7.51       22.79     20.18 o 
   4   6  23      155.19      154.52     28.49 o 
  -3   7  23        7.44       35.74     20.93 o 
  -2   7  23     1209.64     1367.78    113.86 o 
  -1   7  23        5.63       17.33     22.93 o 
   0   7  23      118.96      133.96     35.07 o 
   1   7  23       12.74       15.84     18.01 o 
   2   7  23     1285.92     1506.11     67.99 o 
   3   7  23        6.70        0.00     19.11 o 
  -3   8  23      344.66      326.33     41.41 o 
  -2   8  23      164.33      164.16     45.92 o 
  -1   8  23      283.15      305.25     63.46 o 
   0   8  23       14.42       11.41     22.25 o 
   1   8  23      269.55      276.77     38.50 o 
   2   8  23      155.08      100.98     32.06 o 
   3   8  23      330.77      341.70     53.24 o 
  -2   9  23      194.69      188.06     63.13 o 
  -1   9  23      166.81      158.84     33.21 o 
   0   9  23      105.08       96.17     33.92 o 
   1   9  23      182.74      200.80     35.45 o 
   2   9  23      196.87      272.42     62.17 o 
  -1  10  23      229.63      272.61     45.62 o 
   0  10  23       37.85       96.62     31.19 o 
   1  10  23      251.62      234.81     40.17 o 
   1   0  24       57.18       26.21     19.44 o 
   2   0  24      149.96      160.43     28.11 o 
   3   0  24      405.57      457.12     38.91 o 
   4   0  24      439.14      411.13     42.50 o 
  -4   1  24      845.50      907.52     55.72 o 
  -3   1  24       70.95       70.74     21.85 o 
  -2   1  24     1130.87     1122.17     54.57 o 
  -1   1  24      193.06      204.42     28.56 o 
   0   1  24      250.39      238.19     36.57 o 
   1   1  24      189.56      244.05     29.95 o 
   2   1  24     1182.21     1141.46     54.26 o 
   3   1  24       59.32       73.28     21.61 o 
   4   1  24      815.24      700.21     73.35 o 
  -4   2  24      203.31      244.61     36.31 o 
  -3   2  24      723.83      665.59     37.97 o 
  -2   2  24      158.82      155.03     29.09 o 
  -1   2  24       55.65       50.43     22.15 o 
   0   2  24      106.59       81.93     22.15 o 
   1   2  24       40.85       25.30     19.64 o 
   2   2  24      172.16      188.41     24.34 o 
   3   2  24      703.53      746.14     51.39 o 
   4   2  24      196.80      144.22     33.27 o 
  -4   3  24      180.31      159.49     28.49 o 
  -3   3  24      274.60      257.49     28.19 o 
  -2   3  24      281.91      306.25     42.03 o 
  -1   3  24       16.77       36.63     21.91 o 
   0   3  24       69.92       69.75     23.61 o 
   1   3  24       25.31       28.17     20.43 o 
   2   3  24      277.11      287.88     27.24 o 
   3   3  24      295.07      399.51     92.25 o 
   4   3  24      168.52      143.45     45.06 o 
  -4   4  24       44.30       58.22     24.85 o 
  -3   4  24      180.33      197.96     32.10 o 
  -2   4  24      570.18      528.39     43.33 o 
  -1   4  24       96.47       89.49     24.71 o 
   0   4  24      114.16      102.50     24.42 o 
   1   4  24      102.31      140.68     25.90 o 
   2   4  24      562.42      550.43     34.60 o 
   3   4  24      178.19      204.55     41.49 o 
   4   4  24       30.95       22.69     22.42 o 
  -4   5  24       34.31       25.68     29.68 o 
  -3   5  24      386.89      397.72     52.77 o 
  -2   5  24      614.18      690.92     49.44 o 
  -1   5  24       84.47       66.67     24.54 o 
   0   5  24      562.08      550.61     41.43 o 
   1   5  24      105.04       95.83     24.44 o 
   2   5  24      618.95      718.61     66.20 o 
   3   5  24      372.04      374.75     35.08 o 
   4   5  24       37.26        7.77     25.38 o 
  -3   6  24      452.70      512.84     88.00 o 
  -2   6  24      258.76      250.56     70.28 o 
  -1   6  24      768.90      827.32     51.85 o 
   0   6  24      128.01      126.52     27.45 o 
   1   6  24      706.01      748.07     47.52 o 
   2   6  24      256.09      209.42     34.64 o 
   3   6  24      498.87      520.12     43.15 o 
  -3   7  24      131.85      149.48     64.47 o 
  -2   7  24      111.95      106.38     29.71 o 
  -1   7  24      340.80      336.47     58.86 o 
   0   7  24        1.76        0.00     20.38 o 
   1   7  24      408.51      377.60     68.10 o 
   2   7  24      103.64      108.24     47.31 o 
   3   7  24      115.91       94.75     34.60 o 
  -2   8  24       44.36       42.67     42.92 o 
  -1   8  24      600.85      611.66     48.26 o 
   0   8  24       20.80       37.61     24.45 o 
   1   8  24      655.56      587.19     71.59 o 
   2   8  24       37.53        0.00     28.14 o 
  -1   9  24       21.19        5.66     26.00 o 
   0   9  24       65.76       99.53     35.77 o 
   1   9  24       24.75        0.00     38.16 o 
   1   0  25        0.63        6.88     18.61 o 
   2   0  25      249.13      238.06     32.51 o 
   3   0  25      577.70      629.74     38.25 o 
   4   0  25      299.24      270.98     39.24 o 
  -4   1  25      104.23      117.05     32.97 o 
  -3   1  25      225.17      214.73     27.99 o 
  -2   1  25      165.34      127.54     27.04 o 
  -1   1  25      515.55      535.72     39.99 o 
   0   1  25      644.30      701.05     44.94 o 
   1   1  25      512.43      441.69     37.73 o 
   2   1  25      142.66      124.32     35.49 o 
   3   1  25      253.13      277.74     36.45 o 
   4   1  25      121.58       56.31     57.27 o 
  -4   2  25      296.63      284.46     40.34 o 
  -3   2  25      203.19      218.87     28.94 o 
  -2   2  25       93.98       46.66     33.62 o 
  -1   2  25      511.75      462.29     50.45 o 
   0   2  25      410.75      448.75     37.45 o 
   1   2  25      529.86      551.48     40.73 o 
   2   2  25      107.70       48.08     45.62 o 
   3   2  25      214.58      202.75     34.70 o 
   4   2  25      310.27      266.52     39.61 o 
  -4   3  25      250.39      206.52     34.24 o 
  -3   3  25      126.86      103.89     29.70 o 
  -2   3  25       19.32        0.00     21.26 o 
  -1   3  25      160.38      113.81     26.37 o 
   0   3  25        0.28        4.01     24.61 o 
   1   3  25      174.21      145.72     31.23 o 
   2   3  25       18.92       38.95     37.51 o 
   3   3  25      125.65      133.14     31.72 o 
   4   3  25      250.75      198.83     41.35 o 
  -3   4  25       41.69       56.85     27.65 o 
  -2   4  25       47.65       34.63     26.34 o 
  -1   4  25      408.17      496.03     80.57 o 
   0   4  25      180.28      138.15     27.42 o 
   1   4  25      419.11      434.02     41.00 o 
   2   4  25       43.36        4.41     34.93 o 
   3   4  25       60.23       81.13     30.22 o 
  -3   5  25       52.17       61.97     28.72 o 
  -2   5  25      784.66      825.72     54.00 o 
  -1   5  25      484.55      484.31     42.86 o 
   0   5  25      143.44      129.92     27.07 o 
   1   5  25      498.97      591.00     43.53 o 
   2   5  25      785.83      875.76     54.22 o 
   3   5  25       40.71       23.12     21.57 o 
  -3   6  25       13.00       17.31     46.02 o 
  -2   6  25      377.89      360.57     40.75 o 
  -1   6  25      406.20      401.84     40.60 o 
   0   6  25      321.34      303.27     35.85 o 
   1   6  25      425.19      476.64     54.34 o 
   2   6  25      340.08      401.04     42.58 o 
   3   6  25       13.85        1.28     20.65 o 
  -2   7  25      594.28      635.80     56.40 o 
  -1   7  25       99.91       88.98     47.61 o 
   0   7  25      393.53      379.80     38.84 o 
   1   7  25      118.31       37.79     43.13 o 
   2   7  25      648.73      725.24     53.42 o 
  -2   8  25      290.36      334.48     41.82 o 
  -1   8  25       27.51       44.32     25.99 o 
   0   8  25      152.23      127.56     40.53 o 
   1   8  25       31.03       37.51     44.68 o 
   2   8  25      264.48      288.61     57.20 o 
   0   9  25        9.31        5.98     26.54 o 
   0   0  26      661.85      560.80     60.44 o 
   1   0  26      831.20      794.44     76.70 o 
   2   0  26       14.92        0.00     23.02 o 
   3   0  26      100.30       91.38     29.62 o 
  -3   1  26      321.45      317.06     38.57 o 
  -2   1  26      169.64      120.35     28.49 o 
  -1   1  26      464.12      502.20     40.26 o 
   0   1  26      836.51      897.41     59.17 o 
   1   1  26      451.98      483.82     40.28 o 
   2   1  26      156.65      136.79     32.94 o 
   3   1  26      279.56      288.10     83.20 o 
  -3   2  26      163.06      196.71     55.18 o 
  -2   2  26        8.59       38.43     23.57 o 
  -1   2  26       20.65       20.79     22.32 o 
   0   2  26       14.13       30.00     21.67 o 
   1   2  26       25.82       42.84     22.63 o 
   2   2  26        2.28       10.35     22.56 o 
   3   2  26      173.96      154.47     33.31 o 
  -3   3  26      106.89       85.74     29.72 o 
  -2   3  26      310.96      307.58     56.80 o 
  -1   3  26        1.21        0.00     27.43 o 
   0   3  26      542.71      451.80     39.52 o 
   1   3  26        1.04        0.00     19.42 o 
   2   3  26      320.66      326.30     39.74 o 
   3   3  26      100.74       50.33     30.28 o 
  -3   4  26       14.75       29.97     26.29 o 
  -2   4  26       40.34       24.57     25.52 o 
  -1   4  26       44.89       40.16     24.34 o 
   0   4  26        1.55        0.00     29.30 o 
   1   4  26       46.36       44.04     23.16 o 
   2   4  26       31.41        0.00     34.32 o 
   3   4  26       14.85        0.00     25.21 o 
  -3   5  26      391.16      447.69     50.43 o 
  -2   5  26      531.21      621.30     55.63 o 
  -1   5  26       26.94       25.92     24.71 o 
   0   5  26       18.19        0.00     28.93 o 
   1   5  26       23.73       57.38     31.25 o 
   2   5  26      575.99      525.91     65.08 o 
   3   5  26      378.46      313.99     34.33 o 
  -2   6  26      378.33      437.20     44.44 o 
  -1   6  26      426.09      466.34     44.12 o 
   0   6  26       60.90       24.06     23.25 o 
   1   6  26      437.76      483.85     41.86 o 
   2   6  26      366.08      499.28     65.59 o 
  -2   7  26      150.19      163.69     35.67 o 
  -1   7  26      331.37      369.35     41.50 o 
   0   7  26      460.09      533.03     45.31 o 
   1   7  26      358.37      346.91     63.48 o 
   2   7  26      144.25      126.54     48.67 o 
   0   8  26        0.18        0.00     24.23 o 
   1   0  27       17.37       39.02     25.10 o 
   2   0  27      127.69      162.59     32.26 o 
   3   0  27      138.12      149.00     33.90 o 
  -3   1  27      117.25      125.29     33.22 o 
  -2   1  27       58.76       55.60     26.51 o 
  -1   1  27      232.85      237.14     33.13 o 
   0   1  27     1248.69     1205.43     84.91 o 
   1   1  27      215.17      245.25     33.56 o 
   2   1  27       45.45       71.02     26.52 o 
   3   1  27      118.17      115.85     46.42 o 
  -3   2  27        8.73        0.00     26.42 o 
  -2   2  27       23.69       25.08     24.07 o 
  -1   2  27      173.10      174.49     30.91 o 
   0   2  27        1.21        0.00     20.77 o 
   1   2  27      158.82      150.11     29.43 o 
   2   2  27       21.27       34.39     23.27 o 
   3   2  27        9.54        0.00     35.30 o 
  -3   3  27       28.81       12.66     26.39 o 
  -2   3  27      215.29      235.74     34.94 o 
  -1   3  27       89.37       73.53     32.87 o 
   0   3  27       47.01       39.34     24.07 o 
   1   3  27       83.70       73.46     25.51 o 
   2   3  27      220.96      200.14     32.56 o 
   3   3  27       25.33        9.47     40.98 o 
  -2   4  27      202.62      177.75     34.58 o 
  -1   4  27      121.88      102.01     29.22 o 
   0   4  27       27.06       19.19     22.77 o 
   1   4  27      121.17       73.93     26.25 o 
   2   4  27      189.00      195.04     48.76 o 
  -2   5  27      392.16      360.01     42.31 o 
  -1   5  27       24.32       47.21     26.93 o 
   0   5  27        7.11        0.00     21.89 o 
   1   5  27       33.23        1.97     22.99 o 
   2   5  27      422.84      417.33     60.81 o 
  -1   6  27      379.78      424.46     43.74 o 
   0   6  27        1.21       38.09     25.86 o 
   1   6  27      398.24      457.92     42.72 o 
   0   7  27      295.38      247.29     36.23 o 
   0   0  28       96.69       98.51     39.20 o 
   1   0  28      681.63      742.67     69.95 o 
   2   0  28        1.36        0.00     24.86 o 
  -2   1  28      356.35      407.92     40.82 o 
  -1   1  28       82.53       84.00     27.01 o 
   0   1  28      594.06      596.16     46.27 o 
   1   1  28       71.67       80.99     27.25 o 
   2   1  28      319.53      254.15     36.56 o 
  -2   2  28       62.56       57.73     28.05 o 
  -1   2  28      160.11      192.40     33.78 o 
   0   2  28       36.81       44.27     30.55 o 
   1   2  28      167.57      189.61     32.00 o 
   2   2  28       67.70       82.05     35.98 o 
  -2   3  28      173.98      159.44     33.40 o 
  -1   3  28       26.91        7.07     29.63 o 
   0   3  28      450.06      453.89     41.84 o 
   1   3  28       32.10       32.91     24.28 o 
   2   3  28      158.20      167.55     33.30 o 
  -2   4  28        2.98        0.00     31.23 o 
  -1   4  28      155.97       96.01     47.03 o 
   0   4  28       84.01       74.38     27.90 o 
   1   4  28      173.31      200.31     50.03 o 
   2   4  28        2.92        0.00     38.07 o 
  -1   5  28      196.09      222.16     36.31 o 
   0   5  28      654.51      625.37     48.11 o 
   1   5  28      196.24      196.66     43.60 o 
   1   0  29      175.93      188.83     53.22 o 
  -1   1  29       24.27       26.97     27.88 o 
   0   1  29     1896.32     2097.89    114.87 o 
   1   1  29       26.33       34.20     25.66 o 
  -1   2  29      609.77      593.75     48.71 o 
   0   2  29       27.75       39.76     26.77 o 
   1   2  29      609.42      711.27     49.98 o 
  -1   3  29      157.31       91.43     29.89 o 
   0   3  29        6.84       52.14     41.54 o 
   1   3  29      173.82      179.44     32.37 o 
   0   4  29      154.38      147.28     31.81 o 
   0   0  30      208.78      151.30     49.51 o 
                                                 
